# Supplementary material for: Hepatitis B and HIV coinfection in Northern Uganda: Is a decline in HBV prevalence on the horizon?
Source: PLoS One. 2020 Nov 18;15(11):e0242278. doi: 10.1371/journal.pone.0242278 (PMC7673526; doi:10.1371/journal.pone.0242278)
Supplement: S1 Dataset — (XLSX) [file pone.0242278.s001.xlsx]

## Sheet: Terapia
PATIENT'S ID	AGE_OK	AGE_OK_cat	VILLAGE (actual)	PARISH (actual)	SUBCOUNTY (actual)	REFUGEE CAMP	REFUGEE CAMP_OK	REFUGEE'S CAMP NAME	VILLAGE (previous)	PARISH (previous)	SUBCOUNTY (previous)	GENDER_OK	TRIBE	TRIBE_OK	Acholi	RELIGION	RELIGION_OK	EDUCATION	EDUCATION_OK	EMPLOYMENT	EMPLOYMENT_OK	employment formal+unformal	employment formal+unformal_OK	SOLDIER (YES/NO)	SOLDIER (YES/NO)_OK	MARITAL STATUS	MARITAL STATUS_OK	TIPE OF MARRIAGE	TIPE OF MARRIAGE_OK	NUMBER OF CHILDREN	NUMBER OF CHILDREN_OK	NUMBER OF BROTHERS/SISTERS	BROTHERS/SISTERS_OK	PEOPLE SHARING THE HOUSE DURING CHILDHOOD	PEOPLE SHARING THE HOUSE DURING CHILDHOOD_OK	KIND OF ABITATION: ROOF	KIND OF ABITATION: FLOOR	KIND OF ABITATION: FLOOR_OK	TYPE OF DELIVERY	TYPE OF DELIVERY_OK	THERAPEUTIC SCARIFICATION	THERAPEUTIC SCARIFICATION_OK	MOTHER WITH HBV	MOTHER WITH HBV_OK	HBV IN THE COMPOUND	HBV IN THE COMPOUND_OK	CIRCUMCISION	CIRCUMCISION_OK	LIFETIME SEXUAL PARTNERS
1	65.8712	>=60	kabedopong	kasubi	Bar dege division	yes	yes	purongo	purongo	no answer	no answer	F	Acholi	Acholi	yes	Catholic	1-Catholic	no formal education	no formal education	peasant farmer	peasant farmer	-_	No f/i empl. / No data	no	no	widow/widowed	widow/widowed	monogamous	monogamous	> 5	> 5	3 to 5	Yes	6 to 9	6-9	grass	earth/sand	earth/sand	natural childbirth	1-natural childbirth	no	no	don't know	don't know / no data	no	1-no	no	no	1
2	30.4027	30-39	obia west	forgod	Bar dege division	yes	yes	olwal	obia west	forgod	Bar dege division	F	Acholi	Acholi	yes	Catholic	1-Catholic	completed primary school	completed primary school	peasant farmer	peasant farmer	-_	No f/i empl. / No data	no	no	married/cohabiting	married/cohabiting	monogamous	monogamous	from 1 to 4	from 1 to 4	6 to 9	Yes	3 to 5	2-5	grass	earth/sand	earth/sand	natural childbirth	1-natural childbirth	no	no	no	no	yes	2-yes	no	no	from 2 to 5
3	41.9973	40-49	custom corner	techo	Layibi division	no	no		kampala	ntinda	Nakawa	m	Acholi	Acholi	yes	Catholic	1-Catholic	qualification afther senior six	qualification afther senior six	formal employment	1-formal employment	engeneer/lab technitian/nurse/office/social worker/researcher/journalist	engeneer	no	no	married/cohabiting	married/cohabiting	monogamous	monogamous	from 1 to 4	from 1 to 4	3 to 5	Yes	6 to 9	6-9	iron	cement/brick	cement/brick	natural childbirth	1-natural childbirth	yes	yes	no	no	no	1-no	yes	yes	> 5
4	58.3178	50-59	apoto-ki-too	oboo	Lalogi	yes	yes	alokolum	apoto-ki-too	oboo	Lalogi	F	Acholi	Acholi	yes	Catholic	1-Catholic	no formal education	no formal education	peasant farmer	peasant farmer	-_	No f/i empl. / No data	no	no	widow/widowed	widow/widowed	monogamous	monogamous	> 5	> 5	2	Yes	6 to 9	6-9	grass	earth/sand	earth/sand	natural childbirth	1-natural childbirth	yes	yes	no	no	no	1-no	no	no	1
5	42.3616	40-49	patenga	atenga	Bobi	yes	yes	patenga	patenga	atenga	bobi	m	Acholi	Acholi	yes	Catholic	1-Catholic	no formal education	no formal education	peasant farmer	peasant farmer	-_	No f/i empl. / No data	no	no	married/cohabiting	married/cohabiting	monogamous	monogamous	from 1 to 4	from 1 to 4	6 to 9	Yes	3 to 5	2-5	grass	earth/sand	earth/sand	natural childbirth	1-natural childbirth	yes	yes	no	no	no	1-no	no	no	from 2 to 5
6	45.3096	40-49	lawiadul	lawiadul	Bungatira	no	no		kirombe	kirombe	Layibi division	F	Acholi	Acholi	yes	Other	5-Other / No data	no formal education	no formal education	peasant farmer	peasant farmer	-_	No f/i empl. / No data	no	no	widow/widowed	widow/widowed	monogamous	monogamous	from 1 to 4	from 1 to 4	6 to 9	Yes	3 to 5	2-5	grass	earth/sand	earth/sand	natural childbirth	1-natural childbirth	no	no	no	no	no	1-no	no	no	from 2 to 5
7	47.3096	40-49	kolo quarters	tegwana	Layibi division	no	no		kolo quarters	tegwana	Layibi division	F	Acholi	Acholi	yes	Catholic	1-Catholic	completed primary school	completed primary school	informal employment	informal employment	business/airdresser/design/artesan/mechanic/seller	business	no	no	married/cohabiting	married/cohabiting	monogamous	monogamous	from 1 to 4	from 1 to 4	6 to 9	Yes	more than 9	> 9	iron	cement/brick	cement/brick	natural childbirth	1-natural childbirth	no	no	no	no	no	1-no	no	no	from 2 to 5
8	46.3096	40-49	kaladima	pagovo	Lalogi	yes	yes		obia west	forgod	Bar dege division	F	Acholi	Acholi	yes	Catholic	1-Catholic	no formal education	no formal education	peasant farmer	peasant farmer	-_	No f/i empl. / No data	no	no	married/cohabiting	married/cohabiting	monogamous	monogamous	> 5	> 5	2	Yes	more than 9	> 9	grass	earth/sand	earth/sand	natural childbirth	1-natural childbirth	no	no	no	no	no	1-no	no	no	from 2 to 5
9	43.5534	40-49	obia west	forgod	Bar dege division	no	no		obia west	forgod	bar dege division	F	Acholi	Acholi	yes	Catholic	1-Catholic	completed primary school	completed primary school	peasant farmer	peasant farmer	-_	No f/i empl. / No data	no	no	divorced/separated	divorced/separated	monogamous	monogamous	from 1 to 4	from 1 to 4	3 to 5	Yes	3 to 5	2-5	grass	earth/sand	earth/sand	natural childbirth	1-natural childbirth	no	no	no	no	no	1-no	no	no	from 2 to 5
10	42.726	40-49	pece prison	pece prison	Laroo division	no	no		masindi town		Bwijanga	F	Acholi	Acholi	yes	Other	5-Other / No data	completed primary school	completed primary school	peasant farmer	peasant farmer	-_	No f/i empl. / No data	no	no	divorced/separated	divorced/separated	monogamous	monogamous	> 5	> 5	3 to 5	Yes	6 to 9	6-9	iron	cement/brick	cement/brick	natural childbirth	1-natural childbirth	no	no	no	no	no	1-no	no	no	from 2 to 5
11	68.5507	>=60	patongo center	kal	Patongo	yes	yes		patongo centre	kal	Patongo	F	Acholi	Acholi	yes	Anglican/Protestant	2-Anglican/Protestant		No data	peasant farmer	peasant farmer	-_	No f/i empl. / No data	no	no	widow/widowed	widow/widowed	monogamous	monogamous	> 5	> 5	6 to 9	Yes	more than 9	> 9	grass	earth/sand	earth/sand	natural childbirth	1-natural childbirth	yes	yes	no	no	no	1-no		no	1
12	45.2904	40-49	laliya	laliya	Bungatira	yes	yes		lawiyadul	laliya	Bungatira	F	Acholi	Acholi	yes	Other	5-Other / No data	no formal education	no formal education	peasant farmer	peasant farmer	-_	No f/i empl. / No data	no	no	widow/widowed	widow/widowed	monogamous	monogamous	from 1 to 4	from 1 to 4	6 to 9	Yes	6 to 9	6-9	grass	earth/sand	earth/sand	natural childbirth	1-natural childbirth	yes	yes	don't know	don't know / no data	no	1-no	no	no	1
13	48.7781	40-49	lukayi	lungwulu	alero	yes	yes		pabit kweyo	amuka	alero	F	Acholi	Acholi	yes	Catholic	1-Catholic	no formal education	no formal education	peasant farmer	peasant farmer	-_	No f/i empl. / No data	no	no	widow/widowed	widow/widowed	monogamous	monogamous	> 5	> 5	3 to 5	Yes	3 to 5	2-5	grass	earth/sand	earth/sand	natural childbirth	1-natural childbirth	no	no	no	no	no	1-no	no	no	from 2 to 5
14	34.6932	30-39	nakasero	laborurline	Pece division	yes	yes	alero	kampala	barak	Nakawa	m	Acholi	Acholi	yes	Muslim	4-Muslim	completed primary school	completed primary school	informal employment	informal employment	business/airdresser/design/artesan/mechanic/seller	business	no	no	married/cohabiting	married/cohabiting	monogamous	monogamous	from 1 to 4	from 1 to 4	3 to 5	Yes	6 to 9	6-9	iron	cement/brick	cement/brick	natural childbirth	1-natural childbirth	no	no	no	no	no	1-no	yes	yes	from 2 to 5
15	46.7753	40-49	pece	pece	gulu municipality	no	no		bardege	bardege	Bar dege division	F	Acholi	Acholi	yes	Anglican/Protestant	2-Anglican/Protestant	completed primary school	completed primary school	informal employment	informal employment	business/airdresser/design/artesan/mechanic/seller	business	no	no	widow/widowed	widow/widowed	monogamous	monogamous	from 1 to 4	from 1 to 4	3 to 5	Yes	6 to 9	6-9	grass	earth/sand	earth/sand	natural childbirth	1-natural childbirth	no	no	don't know	don't know / no data	don't know	3-don't know / no data	no	no	from 2 to 5
16	34.3096	30-39	lira	central division	ireda chamber	yes	yes	ogur	bar-adanga	akano	ogur	m	Lango	Lango	no	Catholic	1-Catholic	qualification afther senior six	qualification afther senior six	informal employment	informal employment	builder	builder	no	no	married/cohabiting	married/cohabiting	monogamous	monogamous	from 1 to 4	from 1 to 4	6 to 9	Yes	3 to 5	2-5	grass	earth/sand	earth/sand	natural childbirth	1-natural childbirth	no	no	no	no	no	1-no	no	no	from 2 to 5
17	68.3479	>=60	kanyagoga	kasubi	Bar dege division	yes	yes	karunda groundlatiak	kanyagoga	kasubi	Bar dege division	F	Acholi	Acholi	yes	Catholic	1-Catholic	no formal education	no formal education	peasant farmer	peasant farmer	-_	No f/i empl. / No data	no	no	widow/widowed	widow/widowed	monogamous	monogamous	> 5	> 5	3 to 5	Yes	6 to 9	6-9	grass	earth/sand	earth/sand	natural childbirth	1-natural childbirth	yes	yes	no	no	no	1-no		no	from 2 to 5
18	16.4493	<20	pece	pece division	vanguard	no	no		pece vanguard	pece division	vanguard	F	Acholi	Acholi	yes	Anglican/Protestant	2-Anglican/Protestant	completed primary school	completed primary school	not working	not working	-_	No f/i empl. / No data	no	no	single	single		single / no data	0	0	3 to 5	Yes	3 to 5	2-5	grass	earth/sand	earth/sand	natural childbirth	1-natural childbirth	no	no	don't know	don't know / no data	don't know	3-don't know / no data	no	no	0
19	45.3562	40-49	pece pawel	puchyek	Pece division	no	no		pece pawel	puchyec	pece division	F	Acholi	Acholi	yes	Catholic	1-Catholic	no formal education	no formal education	peasant farmer	peasant farmer	-_	No f/i empl. / No data	no	no	widow/widowed	widow/widowed	monogamous	monogamous	> 5	> 5	3 to 5	Yes	3 to 5	2-5	grass	earth/sand	earth/sand	natural childbirth	1-natural childbirth	no	no	no	no	no	1-no		no	from 2 to 5
20	41.8493	40-49	lukome	kulu bel	Bungatira	yes	yes	coope	lukome	kulu bel	Bungatira	F	Acholi	Acholi	yes	Catholic	1-Catholic		No data	peasant farmer	peasant farmer	-_	No f/i empl. / No data	no	no	married/cohabiting	married/cohabiting	monogamous	monogamous	0	0	3 to 5	Yes	3 to 5	2-5	grass	earth/sand	earth/sand	natural childbirth	1-natural childbirth	yes	yes	don't know	don't know / no data	don't know	3-don't know / no data		no	from 2 to 5
21	36.6521	30-39	vanguard	vanguard	Pece division	no	no		keyo	keyo	kilak	F	Acholi	Acholi	yes	Anglican/Protestant	2-Anglican/Protestant	completed senior four	completed senior four	formal employment	1-formal employment	teacher	teacher	no	no	married/cohabiting	married/cohabiting	monogamous	monogamous	from 1 to 4	from 1 to 4	3 to 5	Yes	6 to 9	6-9	iron	cement/brick	cement/brick	natural childbirth	1-natural childbirth	no	no	no	no	no	1-no	no	no	from 2 to 5
22	52.0521	50-59	aleo centre	panyabono	alero	yes	yes		larorodong	panyabono	alero	F	Acholi	Acholi	yes	Catholic	1-Catholic	no formal education	no formal education	peasant farmer	peasant farmer	-_	No f/i empl. / No data	no	no	widow/widowed	widow/widowed	monogamous	monogamous	0	0	3 to 5	Yes	2	2-5	grass	earth/sand	earth/sand	natural childbirth	1-natural childbirth	no	no	no	no	no	1-no	no	no	from 2 to 5
23	59.8384	50-59	lalogi	lukwir	Lalogi	yes	yes	adak	pece vanguard	vanguard	pece division	F	Acholi	Acholi	yes	Catholic	1-Catholic	no formal education	no formal education	peasant farmer	peasant farmer	-_	No f/i empl. / No data	no	no	widow/widowed	widow/widowed	monogamous	monogamous	> 5	> 5	6 to 9	Yes	more than 9	> 9	grass	earth/sand	earth/sand	natural childbirth	1-natural childbirth	yes	yes	no	no	no	1-no	no	no	from 2 to 5
24	32.8685	30-39	pagoro	kaladima	Lalogi	yes	yes	wii anono	agwayugi	jimu	Lalogi	F	Acholi	Acholi	yes	Catholic	1-Catholic	no formal education	no formal education	peasant farmer	peasant farmer	-_	No f/i empl. / No data	no	no	married/cohabiting	married/cohabiting	monogamous	monogamous	from 1 to 4	from 1 to 4	3 to 5	Yes	3 to 5	2-5	grass	earth/sand	earth/sand	natural childbirth	1-natural childbirth	no	no	no	no	no	1-no	no	no	from 2 to 5
26	35.6493	30-39	airfield	airfield	Bar dege division	yes	yes	lacor	kati kati c	oitimo	Bungatira	F	Acholi	Acholi	yes	Catholic	1-Catholic	no formal education	no formal education	peasant farmer	peasant farmer	-_	No f/i empl. / No data	no	no	married/cohabiting	married/cohabiting	monogamous	monogamous	> 5	> 5	6 to 9	Yes	6 to 9	6-9	grass	earth/sand	earth/sand	natural childbirth	1-natural childbirth	no	no	no	no	yes	2-yes	no	no	from 2 to 5
27	56.0411	50-59	aceno	adel	minakulu	no	no		aceno	adel	minakulu	F	Lango	Lango	no	Catholic	1-Catholic	completed primary school	completed primary school	formal employment	1-formal employment	soldier/police/ security guard/soldier/guardian	soldier	no	no	married/cohabiting	married/cohabiting	monogamous	monogamous	from 1 to 4	from 1 to 4	6 to 9	Yes	3 to 5	2-5	iron	cement/brick	cement/brick	natural childbirth	1-natural childbirth	no	no	no	no	no	1-no	no	no	1
28	45.2466	40-49	toro kal	toro	amuru	yes	yes	amuru centre	toro kal	toro	amuru	m	Acholi	Acholi	yes	Catholic	1-Catholic	completed primary school	completed primary school	peasant farmer	peasant farmer	-_	No f/i empl. / No data	yes	yes	married/cohabiting	married/cohabiting	monogamous	monogamous	> 5	> 5	6 to 9	Yes	6 to 9	6-9	grass	earth/sand	earth/sand	natural childbirth	1-natural childbirth	no	no	don't know	don't know / no data	no	1-no	no	no	> 5
29	47.8603	40-49	agwee	agwee	Laroo division	no	no		bina	barak	nakawa	F	Acholi	Acholi	yes	Anglican/Protestant	2-Anglican/Protestant	completed primary school	completed primary school	peasant farmer	peasant farmer	-_	No f/i empl. / No data	no	no	married/cohabiting	married/cohabiting	monogamous	monogamous	> 5	> 5	3 to 5	Yes	3 to 5	2-5	iron	cement/brick	cement/brick	natural childbirth	1-natural childbirth	no	no	no	no	no	1-no	no	no	1
30	27.4658	20-29	te-tugo	kal	Ongako	yes	yes	ongako	te-tugo	kal	Ongako	F	Acholi	Acholi	yes	Catholic	1-Catholic	completed primary school	completed primary school	peasant farmer	peasant farmer	-_	No f/i empl. / No data	no	no	married/cohabiting	married/cohabiting	monogamous	monogamous	from 1 to 4	from 1 to 4	6 to 9	Yes	3 to 5	2-5	grass	earth/sand	earth/sand	natural childbirth	1-natural childbirth	yes	yes	don't know	don't know / no data	no	1-no	no	no	from 2 to 5
31	43.3562	40-49	attiak	kal	Ongako	yes	yes	attiak	atupala	kal	Ongako	F	Acholi	Acholi	yes	Catholic	1-Catholic	no formal education	no formal education	peasant farmer	peasant farmer	-_	No f/i empl. / No data	no	no	married/cohabiting	married/cohabiting	polygamous	polygamous	from 1 to 4	from 1 to 4	0	no		0-1	grass	earth/sand	earth/sand	caesarean section	2-caesarean section	yes	yes	don't know	don't know / no data	no	1-no	no	no	1
32	74.0575	>=60	purongo	pabit	purongo	yes	yes	tetugu	awach	patiko	Awach	m	Acholi	Acholi	yes	Anglican/Protestant	2-Anglican/Protestant	no formal education	no formal education	peasant farmer	peasant farmer	-_	No f/i empl. / No data	no	no	married/cohabiting	married/cohabiting	monogamous	monogamous	> 5	> 5	more than 9	Yes	3 to 5	2-5	grass	earth/sand	earth/sand	don't know	3-don't know / no data	no	no	don't know	don't know / no data	no	1-no	no	no	1
33	56.7315	50-59	kirombe	kirombe	Layibi division	no	no		kasese	bugole	rwakini	F	other	Other / no data	no	Catholic	1-Catholic	completed primary school	completed primary school	informal employment	informal employment	business/airdresser/design/artesan/mechanic/seller	business	no	no	widow/widowed	widow/widowed	monogamous	monogamous	from 1 to 4	from 1 to 4	3 to 5	Yes	6 to 9	6-9	iron	earth/sand	earth/sand	natural childbirth	1-natural childbirth	yes	yes	no	no	no	1-no	no	no	1
34	48.3699	40-49	guru guru	amuru	Lalogi	no	no		anaka	kulu		F	Acholi	Acholi	yes	Catholic	1-Catholic	completed primary school	completed primary school	peasant farmer	peasant farmer	-_	No f/i empl. / No data	no	no	widow/widowed	widow/widowed	polygamous	polygamous	> 5	> 5	3 to 5	Yes	more than 9	> 9	grass	earth/sand	earth/sand	natural childbirth	1-natural childbirth	no	no	no	no	no	1-no		no	from 2 to 5
35	33.5452	30-39	kweyo	owak	Ongako	yes	yes		kweyo	owak	Ongako	F	Acholi	Acholi	yes	Anglican/Protestant	2-Anglican/Protestant	no formal education	no formal education	peasant farmer	peasant farmer	-_	No f/i empl. / No data	no	no	married/cohabiting	married/cohabiting	monogamous	monogamous	from 1 to 4	from 1 to 4	3 to 5	Yes	6 to 9	6-9	iron	cement/brick	cement/brick	natural childbirth	1-natural childbirth	yes	yes	no	no	no	1-no		no	1
36	65.8712	>=60	corner nwoya	paibwo	alero	yes	yes	anaka	corner nwoya	paibwo	alero	F	Acholi	Acholi	yes	Catholic	1-Catholic	completed primary school	completed primary school	informal employment	informal employment	-_	No f/i empl. / No data	no	no	widow/widowed	widow/widowed	monogamous	monogamous	from 1 to 4	from 1 to 4	3 to 5	Yes	6 to 9	6-9	grass	earth/sand	earth/sand	natural childbirth	1-natural childbirth	no	no	no	no	no	1-no	no	no	1
37	40.8027	40-49	obia west	forgod	Bar dege division	no	no		obia west	forgod	Bar dege division	F	Acholi	Acholi	yes	Catholic	1-Catholic	completed primary school	completed primary school	peasant farmer	peasant farmer	-_	No f/i empl. / No data	no	no	divorced/separated	divorced/separated	monogamous	monogamous	> 5	> 5	3 to 5	Yes	3 to 5	2-5	grass	earth/sand	earth/sand	natural childbirth	1-natural childbirth	no	no	no	no	no	1-no	no	no	from 2 to 5
38	44.3589	40-49	negri farm	forgod	Bar dege division	no	no		negri farm	forgod	Bar dege division	F	Acholi	Acholi	yes	Catholic	1-Catholic	no formal education	no formal education	formal employment	1-formal employment	business/airdresser/design/artesan/mechanic/seller	business	no	no	widow/widowed	widow/widowed	monogamous	monogamous	from 1 to 4	from 1 to 4	3 to 5	Yes	3 to 5	2-5	grass	earth/sand	earth/sand	natural childbirth	1-natural childbirth	no	no	no	no	no	1-no	no	no	from 2 to 5
39	39.3863	30-39	limu	agwee	Laroo division	no	no		patiko	kiju	pugwinyi	F	Acholi	Acholi	yes	Catholic	1-Catholic	completed senior four	completed senior four	formal employment	1-formal employment	soldier/police/ security guard/soldier/guardian	soldier	no	no	married/cohabiting	married/cohabiting	monogamous	monogamous	from 1 to 4	from 1 to 4	3 to 5	Yes	more than 9	> 9	grass	cement/brick	cement/brick	natural childbirth	1-natural childbirth	no	no	no	no	no	1-no	no	no	from 2 to 5
40	47.0164	40-49	palami	labwoch	koro	yes	yes	abili	palami	labwoch	koro	m	Acholi	Acholi	yes	Catholic	1-Catholic	no formal education	no formal education	peasant farmer	peasant farmer	-_	No f/i empl. / No data	no	no	married/cohabiting	married/cohabiting	monogamous	monogamous	from 1 to 4	from 1 to 4	3 to 5	Yes	3 to 5	2-5	grass	earth/sand	earth/sand	natural childbirth	1-natural childbirth	no	no	no	no	no	1-no	no	no	from 2 to 5
41	47.1973	40-49	langele	pakawero		yes	yes	ongako	laminowino	kal	Ongako	m	Acholi	Acholi	yes	Catholic	1-Catholic	no formal education	no formal education	peasant farmer	peasant farmer	-_	No f/i empl. / No data	yes	yes	married/cohabiting	married/cohabiting	monogamous	monogamous	> 5	> 5	6 to 9	Yes	3 to 5	2-5	grass	earth/sand	earth/sand	natural childbirth	1-natural childbirth	no	no	no	no	no	1-no	no	no	> 5
42	44.3151	40-49	tegwana	tegwana	Pece division	yes	yes	lagile	latek	angole	awere	F	Acholi	Acholi	yes	Catholic	1-Catholic	completed primary school	completed primary school	peasant farmer	peasant farmer	-_	No f/i empl. / No data	no	no	widow/widowed	widow/widowed	monogamous	monogamous	0	0	6 to 9	Yes	6 to 9	6-9	iron	cement/brick	cement/brick	natural childbirth	1-natural childbirth	no	no	no	no	no	1-no	no	no	1
43	38.1452	30-39	opit	lalogi	Lalogi	yes	yes	opit	gulu town		Bar dege division	m	Acholi	Acholi	yes	Catholic	1-Catholic	qualification afther senior six	qualification afther senior six	formal employment	1-formal employment	teacher	teacher	no	no	married/cohabiting	married/cohabiting	monogamous	monogamous	from 1 to 4	from 1 to 4	3 to 5	Yes	more than 9	> 9	iron	cement/brick	cement/brick	natural childbirth	1-natural childbirth	yes	yes	don't know	don't know / no data	no	1-no	no	no	from 2 to 5
44	41.4795	40-49	koch amar	kalang lamiti	goma	yes	yes	goma	koch amar	kalang lamiti	goma	F	Acholi	Acholi	yes	Catholic	1-Catholic	no formal education	no formal education	peasant farmer	peasant farmer	-_	No f/i empl. / No data	no	no	divorced/separated	divorced/separated	monogamous	monogamous	> 5	> 5	3 to 5	Yes	3 to 5	2-5	grass	earth/sand	earth/sand	natural childbirth	1-natural childbirth	yes	yes	don't know	don't know / no data	no	1-no	no	no	from 2 to 5
45	37.3151	30-39	obia east	forgod	Bar dege division	no	no		obia east	forgod	Bar dege division	F	Acholi	Acholi	yes	Catholic	1-Catholic	no formal education	no formal education	peasant farmer	peasant farmer	-_	No f/i empl. / No data	no	no	married/cohabiting	married/cohabiting	monogamous	monogamous	from 1 to 4	from 1 to 4	6 to 9	Yes	3 to 5	2-5	grass	earth/sand	earth/sand	natural childbirth	1-natural childbirth	no	no	no	no	no	1-no	no	no	from 2 to 5
46	53.5068	50-59	pece pawel	pawel	Pece division	yes	yes	awee	pece pawel	pece	pece division	F	Acholi	Acholi	yes	Anglican/Protestant	2-Anglican/Protestant	completed primary school	completed primary school	informal employment	informal employment	-_	No f/i empl. / No data	no	no	married/cohabiting	married/cohabiting	monogamous	monogamous	from 1 to 4	from 1 to 4	6 to 9	Yes	6 to 9	6-9	iron	cement/brick	cement/brick	natural childbirth	1-natural childbirth	no	no	no	no	no	1-no	no	no	1
47	32.3068	30-39	ceceleno	go-down	Layibi division	yes	yes	koro abili	st jude	airfild	bar dege division	F	Alur	Other / no data	no	Catholic	1-Catholic	no formal education	no formal education	peasant farmer	peasant farmer	-_	No f/i empl. / No data	no	no	divorced/separated	divorced/separated		single / no data	from 1 to 4	from 1 to 4	6 to 9	Yes	more than 9	> 9	grass	earth/sand	earth/sand	natural childbirth	1-natural childbirth	yes	yes	no	no	no	1-no	no	no	> 5
48	36.7123	30-39	pece pawel	pawel	Pece division	yes	yes	cwero	kal ali		paicho	F	Acholi	Acholi	yes	Catholic	1-Catholic	no formal education	no formal education	peasant farmer	peasant farmer	-_	No f/i empl. / No data	no	no	widow/widowed	widow/widowed	monogamous	monogamous	from 1 to 4	from 1 to 4	6 to 9	Yes	6 to 9	6-9	grass	earth/sand	earth/sand	natural childbirth	1-natural childbirth	no	no	don't know	don't know / no data	yes	2-yes		no	1
49	42.4904	40-49	pece	pawel	Pece division	no	no		kyanyagoga	kantagogakay	Bar dege division	F	Acholi	Acholi	yes	Catholic	1-Catholic	qualification afther senior six	qualification afther senior six	formal employment	1-formal employment	teacher	teacher	no	no	widow/widowed	widow/widowed	monogamous	monogamous	from 1 to 4	from 1 to 4	6 to 9	Yes	6 to 9	6-9	iron	cement/brick	cement/brick	natural childbirth	1-natural childbirth	no	no	don't know	don't know / no data	no	1-no	no	no	from 2 to 5
50	29.1562	20-29	abuga	patuda	Ongako	no	no		alwori		bobi	F	Acholi	Acholi	yes	Catholic	1-Catholic	no formal education	no formal education	peasant farmer	peasant farmer	-_	No f/i empl. / No data	no	no	married/cohabiting	married/cohabiting	monogamous	monogamous	from 1 to 4	from 1 to 4	3 to 5	Yes	3 to 5	2-5	grass	earth/sand	earth/sand	natural childbirth	1-natural childbirth	no	no	no	no	no	1-no	no	no	from 2 to 5
51	26.6	20-29	ocitoakar	mutema	amuru	yes	yes	amuru centre	ocitoakar	mutema	amuru	m	Acholi	Acholi	yes	Catholic	1-Catholic	no formal education	no formal education	peasant farmer	peasant farmer	-_	No f/i empl. / No data	no	no	divorced/separated	divorced/separated	monogamous	monogamous	from 1 to 4	from 1 to 4	6 to 9	Yes	2	2-5	grass	earth/sand	earth/sand	natural childbirth	1-natural childbirth	no	no	don't know	don't know / no data	no	1-no	no	no	from 2 to 5
52	38.7096	30-39	oilango	alelele	koro	yes	yes	lapairat	ayewee	cupu	pece division	F	Acholi	Acholi	yes	Catholic	1-Catholic	no formal education	no formal education	peasant farmer	peasant farmer	-_	No f/i empl. / No data	no	no	married/cohabiting	married/cohabiting	monogamous	monogamous	from 1 to 4	from 1 to 4	0	no	3 to 5	2-5	grass	earth/sand	earth/sand	natural childbirth	1-natural childbirth	no	no	don't know	don't know / no data	don't know	3-don't know / no data	no	no	from 2 to 5
53	59.5534	50-59	pawel	pawel	atiak	yes	yes	paboo	pawel	pawel	atiak	m	Acholi	Acholi	yes	Catholic	1-Catholic	qualification afther senior six	qualification afther senior six	formal employment	1-formal employment	engeneer/lab technitian/nurse/office/social worker/researcher/journalist	engeneer	yes	yes	widow/widowed	widow/widowed	monogamous	monogamous	> 5	> 5	6 to 9	Yes	6 to 9	6-9	grass	earth/sand	earth/sand	don't know	3-don't know / no data	no	no	no	no	no	1-no	no	no	> 5
54	52.3836	50-59	kubu	pece	Pece division	no	no		koro lawok	koro		F	Acholi	Acholi	yes	Catholic	1-Catholic	completed senior four	completed senior four	formal employment	1-formal employment	teacher	teacher	no	no	married/cohabiting	married/cohabiting	monogamous	monogamous	> 5	> 5	3 to 5	Yes	2	2-5	grass	earth/sand	earth/sand	natural childbirth	1-natural childbirth	no	no	no	no	no	1-no	no	no	from 2 to 5
55	27.3562	20-29	laiybi	layibi	Layibi division	no	no		koro	pageia	omoro	F	Karimojong	Other / no data	no	Catholic	1-Catholic	completed senior four	completed senior four	informal employment	informal employment	business/airdresser/design/artesan/mechanic/seller	business	no	no	married/cohabiting	married/cohabiting	monogamous	monogamous	from 1 to 4	from 1 to 4	3 to 5	Yes	more than 9	> 9	grass	earth/sand	earth/sand	natural childbirth	1-natural childbirth	no	no	don't know	don't know / no data	don't know	3-don't know / no data	no	no	from 2 to 5
56	17.1973	<20	pece lukung	pece prison	Laroo division	no	no		pece lukung	pece prison	laroo division	F	Acholi	Acholi	yes		5-Other / No data	no formal education	no formal education	not working	not working	-_	No f/i empl. / No data	no	no	single	single		single / no data	0	0	3 to 5	Yes	6 to 9	6-9	grass	earth/sand	earth/sand	don't know	3-don't know / no data	no	no	don't know	don't know / no data	don't know	3-don't know / no data	no	no	0
57	50.3205	50-59	pece lukung	pece prison	Laroo division	no	no		pece lukung	pece prison	laroo division	F	Acholi	Acholi	yes	Catholic	1-Catholic	no formal education	no formal education	peasant farmer	peasant farmer	-_	No f/i empl. / No data	no	no	married/cohabiting	married/cohabiting	monogamous	monogamous	from 1 to 4	from 1 to 4	more than 9	Yes	more than 9	> 9	grass	earth/sand	earth/sand	natural childbirth	1-natural childbirth	no	no	no	no	no	1-no	no	no	from 2 to 5
58	38.4575	30-39	lukuru	goma		yes	yes	koch goma	lukuru	goma		F	Acholi	Acholi	yes	Catholic	1-Catholic	no formal education	no formal education	peasant farmer	peasant farmer	-_	No f/i empl. / No data	no	no	married/cohabiting	married/cohabiting	monogamous	monogamous	from 1 to 4	from 1 to 4	6 to 9	Yes	3 to 5	2-5	grass	earth/sand	earth/sand	natural childbirth	1-natural childbirth	yes	yes	don't know	don't know / no data	don't know	3-don't know / no data	no	no	1
59	26.9562	20-29	kati kati b	oitimo	Bungatira	no	no		kati kati b	oitimo	Bungatira	F	Acholi	Acholi	yes	Catholic	1-Catholic	no formal education	no formal education	peasant farmer	peasant farmer	-_	No f/i empl. / No data	no	no	married/cohabiting	married/cohabiting	monogamous	monogamous	from 1 to 4	from 1 to 4	6 to 9	Yes	3 to 5	2-5	grass	earth/sand	earth/sand	natural childbirth	1-natural childbirth	no	no	don't know	don't know / no data	no	1-no	no	no	from 2 to 5
60	43.674	40-49	toro kal	toro	amuru	no	no		bweyale	kiryadongo		F	Acholi	Acholi	yes	Catholic	1-Catholic	completed primary school	completed primary school	peasant farmer	peasant farmer	-_	No f/i empl. / No data	no	no	widow/widowed	widow/widowed	monogamous	monogamous	from 1 to 4	from 1 to 4	2	Yes	more than 9	> 9	iron	cement/brick	cement/brick	natural childbirth	1-natural childbirth	no	no	no	no	yes	2-yes	no	no	from 2 to 5
61	43.4822	40-49	pece lukung	pece prison	Laroo division	no	no		pece lukung	pece prison	laroo division	F	Acholi	Acholi	yes	Catholic	1-Catholic	completed primary school	completed primary school	informal employment	informal employment	business/airdresser/design/artesan/mechanic/seller	business	no	no	married/cohabiting	married/cohabiting	monogamous	monogamous	> 5	> 5	more than 9	Yes	6 to 9	6-9	grass	earth/sand	earth/sand	natural childbirth	1-natural childbirth	no	no	no	no	no	1-no	no	no	1
62	47.4767	40-49	pakiri	palema	Lalogi	no	no		pakiri	palema	Lalogi	F	Acholi	Acholi	yes	Catholic	1-Catholic	no formal education	no formal education	peasant farmer	peasant farmer	-_	No f/i empl. / No data	no	no	married/cohabiting	married/cohabiting	monogamous	monogamous	> 5	> 5	6 to 9	Yes	3 to 5	2-5	iron	cement/brick	cement/brick	caesarean section	2-caesarean section	no	no	don't know	don't know / no data	no	1-no	no	no	from 2 to 5
63	42.874	40-49	lacor seminary	lacor	awee	yes	yes	lacor	pawel	pawel	atiak	F	Acholi	Acholi	yes	Catholic	1-Catholic	no formal education	no formal education	peasant farmer	peasant farmer	-_	No f/i empl. / No data	no	no	widow/widowed	widow/widowed	monogamous	monogamous	> 5	> 5	6 to 9	Yes	6 to 9	6-9	grass	earth/sand	earth/sand	natural childbirth	1-natural childbirth	no	no	no	no	no	1-no	no	no	from 2 to 5
64	55.6904	50-59	mican	kanyagoga	Bar dege division	no	no		mican	kamyagoga	Bar dege division	F	Acholi	Acholi	yes	Catholic	1-Catholic	completed primary school	completed primary school	peasant farmer	peasant farmer	-_	No f/i empl. / No data	no	no	married/cohabiting	married/cohabiting		single / no data	> 5	> 5	more than 9	Yes	more than 9	> 9	grass	earth/sand	earth/sand	natural childbirth	1-natural childbirth	no	no	don't know	don't know / no data	no	1-no	no	no	from 2 to 5
65	41.3151	40-49	pece kubu	tegwana	Pece division	no	no		pece kubu	tegwana	pece division	F	Acholi	Acholi	yes	Catholic	1-Catholic	no formal education	no formal education	peasant farmer	peasant farmer	-_	No f/i empl. / No data	no	no	widow/widowed	widow/widowed	monogamous	monogamous	> 5	> 5	6 to 9	Yes	6 to 9	6-9	grass	earth/sand	earth/sand	natural childbirth	1-natural childbirth	yes	yes	no	no	no	1-no	no	no	1
66	74.8849	>=60	langoi	pangu	alero	yes	yes	alokolum	langol	pangu	alero	F	Acholi	Acholi	yes	Catholic	1-Catholic	no formal education	no formal education	peasant farmer	peasant farmer	-_	No f/i empl. / No data	no	no	widow/widowed	widow/widowed	monogamous	monogamous	> 5	> 5	6 to 9	Yes	more than 9	> 9	grass	earth/sand	earth/sand	natural childbirth	1-natural childbirth	yes	yes	no	no	no	1-no	no	no	1
67	30.1452	30-39	lukuru	agoga	goma	no	no		laiybi	tegwana	pece division	F	Acholi	Acholi	yes	Catholic	1-Catholic	no formal education	no formal education	peasant farmer	peasant farmer	-_	No f/i empl. / No data	no	no	married/cohabiting	married/cohabiting	monogamous	monogamous	from 1 to 4	from 1 to 4	3 to 5	Yes	6 to 9	6-9	grass	earth/sand	earth/sand	natural childbirth	1-natural childbirth	yes	yes	no	no	no	1-no		no	from 2 to 5
68	31.0247	30-39	bardege	bardege	Bar dege division	yes	yes		bardege	bardege	bar dege division	F	Acholi	Acholi	yes	Catholic	1-Catholic	completed primary school	completed primary school	peasant farmer	peasant farmer	-_	No f/i empl. / No data	no	no	widow/widowed	widow/widowed	monogamous	monogamous	from 1 to 4	from 1 to 4	6 to 9	Yes	more than 9	> 9	grass	earth/sand	earth/sand	natural childbirth	1-natural childbirth	no	no	no	no	no	1-no	no	no	1
70	30.7151	30-39	patiko pabwo	oitimo	Bungatira	no	no		bweyale		kiryandongo	F	Acholi	Acholi	yes	Catholic	1-Catholic	no formal education	no formal education	peasant farmer	peasant farmer	-_	No f/i empl. / No data	no	no	married/cohabiting	married/cohabiting	monogamous	monogamous	> 5	> 5	6 to 9	Yes	6 to 9	6-9	grass	earth/sand	earth/sand	natural childbirth	1-natural childbirth	no	no	no	no	no	1-no	no	no	from 2 to 5
71	56.3452	50-59	lakalac	amar	goma	yes	yes	amar	lakalac	amar	goma	F	Acholi	Acholi	yes	Catholic	1-Catholic	completed primary school	completed primary school	peasant farmer	peasant farmer	-_	No f/i empl. / No data	no	no	widow/widowed	widow/widowed	monogamous	monogamous	from 1 to 4	from 1 to 4	more than 9	Yes	more than 9	> 9	grass	earth/sand	earth/sand	natural childbirth	1-natural childbirth	no	no	no	no	no	1-no	no	no	from 2 to 5
72	52.3945	50-59	airfield	bardege	Bar dege division	no	no		airfield	bardege	bar dege division	F	Acholi	Acholi	yes	Catholic	1-Catholic	qualification afther senior six	qualification afther senior six	formal employment	1-formal employment	engeneer/lab technitian/nurse/office/social worker/researcher/journalist	engeneer	no	no	married/cohabiting	married/cohabiting	monogamous	monogamous	> 5	> 5	6 to 9	Yes	6 to 9	6-9	grass	earth/sand	earth/sand	natural childbirth	1-natural childbirth	no	no	no	no	no	1-no	no	no	from 2 to 5
73	35.1699	30-39	koro	pageya	koro	no	no		kal ali	pageya	koro	m	Acholi	Acholi	yes	Other	5-Other / No data		No data	peasant farmer	peasant farmer	-_	No f/i empl. / No data	yes	yes	married/cohabiting	married/cohabiting	monogamous	monogamous	> 5	> 5	3 to 5	Yes	3 to 5	2-5	grass	earth/sand	earth/sand	natural childbirth	1-natural childbirth	no	no	no	no	no	1-no	no	no	from 2 to 5
74	52.1425	50-59	kirombe	kirombe	Layibi division	no	no		kirombe	kirombe	Layibi division	m		Other / no data	no	Anglican/Protestant	2-Anglican/Protestant	completed primary school	completed primary school	informal employment	informal employment	-_	No f/i empl. / No data	no	no	married/cohabiting	married/cohabiting	monogamous	monogamous	> 5	> 5	more than 9	Yes	3 to 5	2-5	grass	earth/sand	earth/sand	natural childbirth	1-natural childbirth	no	no	no	no	no	1-no	no	no	from 2 to 5
77	42.9479	40-49	agwee	laroo	Laroo division	no	no		kitgum matidi	ibakara		F	Acholi	Acholi	yes	Catholic	1-Catholic	no formal education	no formal education	peasant farmer	peasant farmer	-_	No f/i empl. / No data	no	no	widow/widowed	widow/widowed	polygamous	polygamous	from 1 to 4	from 1 to 4	2	Yes	3 to 5	2-5	grass	earth/sand	earth/sand	natural childbirth	1-natural childbirth	no	no	no	no	no	1-no	no	no	> 5
78	48.3507	40-49	bwobo manam	alokolum	Ongako	yes	yes	alokolum	bwobo manam	alokolum	Ongako	F	Acholi	Acholi	yes	Catholic	1-Catholic	completed primary school	completed primary school	peasant farmer	peasant farmer	-_	No f/i empl. / No data	no	no	divorced/separated	divorced/separated	polygamous	polygamous	> 5	> 5	6 to 9	Yes	more than 9	> 9	grass	earth/sand	earth/sand	natural childbirth	1-natural childbirth	yes	yes	don't know	don't know / no data	no	1-no	no	no	from 2 to 5
79	43.537	40-49	laroo	pece prison	Laroo division	no	no		laroo	pece prison	laroo division	F	Acholi	Acholi	yes	Catholic	1-Catholic	completed primary school	completed primary school	peasant farmer	peasant farmer	-_	No f/i empl. / No data	no	no	married/cohabiting	married/cohabiting	monogamous	monogamous	from 1 to 4	from 1 to 4	6 to 9	Yes	6 to 9	6-9	grass	earth/sand	earth/sand	natural childbirth	1-natural childbirth	no	no	don't know	don't know / no data	yes	2-yes	yes	yes	from 2 to 5
80	23.5699	20-29	obia east	forgod	Bar dege division	yes	yes	akurokwe	bolo	palenga	ogur	F	Acholi	Acholi	yes	Catholic	1-Catholic	no formal education	no formal education	not working	not working	-_	No f/i empl. / No data	no	no		No data	monogamous	monogamous	from 1 to 4	from 1 to 4	3 to 5	Yes	6 to 9	6-9	grass	earth/sand	earth/sand	natural childbirth	1-natural childbirth	no	no	no	no	no	1-no	no	no	from 2 to 5
81	52.3507	50-59	paicho	omel	paicho	no	no		kasubi	airfild	Bar dege division	F	Acholi	Acholi	yes	Catholic	1-Catholic	no formal education	no formal education	peasant farmer	peasant farmer	-_	No f/i empl. / No data		no	widow/widowed	widow/widowed	monogamous	monogamous	from 1 to 4	from 1 to 4	0	no	3 to 5	2-5	grass	earth/sand	earth/sand	natural childbirth	1-natural childbirth	yes	yes	no	no	yes	2-yes	no	no	1
82	50.5342	50-59	kirombe	kirombe	Layibi division	no	no		coopin	angaya	unyama	F	Acholi	Acholi	yes	Catholic	1-Catholic	completed primary school	completed primary school	formal employment	1-formal employment	cleaner/matron/housewife/hotel	cleaner	no	no	widow/widowed	widow/widowed	monogamous	monogamous	> 5	> 5	6 to 9	Yes	more than 9	> 9	grass	earth/sand	earth/sand	natural childbirth	1-natural childbirth	yes	yes	don't know	don't know / no data	no	1-no	no	no	> 5
83	38.3342	30-39	laiybi	techo	gulu municipality	no	no					F	Acholi	Acholi	yes	Catholic	1-Catholic	no formal education	no formal education	not working	not working	-_	No f/i empl. / No data	no	no	married/cohabiting	married/cohabiting	monogamous	monogamous	> 5	> 5	6 to 9	Yes	more than 9	> 9	grass	earth/sand	earth/sand	natural childbirth	1-natural childbirth	no	no	don't know	don't know / no data	don't know	3-don't know / no data	no	no	1
84	52.8986	50-59	agung	lapono	anaka	yes	yes		patira	onyamtil		F	Acholi	Acholi	yes		5-Other / No data	no formal education	no formal education	not working	not working	-_	No f/i empl. / No data	no	no	widow/widowed	widow/widowed	monogamous	monogamous	from 1 to 4	from 1 to 4	1	Yes	3 to 5	2-5	grass	earth/sand	earth/sand	natural childbirth	1-natural childbirth	yes	yes	no	no	no	1-no	no	no	from 2 to 5
85	55.4219	50-59	pece	laroo	gulu municipality	no	no		nebbi	andibo		F	Acholi	Acholi	yes	Catholic	1-Catholic	completed senior six	completed senior six	formal employment	1-formal employment	teacher	teacher	no	no	widow/widowed	widow/widowed	monogamous	monogamous	from 1 to 4	from 1 to 4	6 to 9	Yes	more than 9	> 9	grass	earth/sand	earth/sand	natural childbirth	1-natural childbirth	yes	yes	no	no	no	1-no	no	no	1
86	41.3233	40-49	kati kati	otimo	Bungatira	no	no		kati kati	otimo	Bungatira	F	Acholi	Acholi	yes	Catholic	1-Catholic	completed primary school	completed primary school	formal employment	1-formal employment	business/airdresser/design/artesan/mechanic/seller	business	no	no	married/cohabiting	married/cohabiting	polygamous	polygamous	from 1 to 4	from 1 to 4	2	Yes	3 to 5	2-5	grass	earth/sand	earth/sand	natural childbirth	1-natural childbirth	no	no	no	no	no	1-no	no	no	from 2 to 5
87	51.4137	50-59	pec pawel	pece central	Pece division	no	no		awalabro	laboro-omoro	palaro	m	Acholi	Acholi	yes	Catholic	1-Catholic	completed senior six	completed senior six	formal employment	1-formal employment	cleaner/matron/housewife/hotel	cleaner	no	no	married/cohabiting	married/cohabiting	monogamous	monogamous	from 1 to 4	from 1 to 4	6 to 9	Yes	6 to 9	6-9	grass	earth/sand	earth/sand	natural childbirth	1-natural childbirth	no	no	don't know	don't know / no data	no	1-no	no	no	from 2 to 5
88	35.1096	30-39	bardege	airfield	bar dege division	yes	yes	anaka	alero	pidni	alero	m	Acholi	Acholi	yes	Catholic	1-Catholic	completed senior four	completed senior four	informal employment	informal employment	builder	builder	no	no	married/cohabiting	married/cohabiting	polygamous	polygamous	from 1 to 4	from 1 to 4	3 to 5	Yes	6 to 9	6-9	grass	earth/sand	earth/sand	natural childbirth	1-natural childbirth	yes	yes	don't know	don't know / no data	don't know	3-don't know / no data	no	no	> 5
89	63.9205	>=60	st jude	forgod	Bar dege division	no	no		st. jude	forgod	Bar dege division	m	Acholi	Acholi	yes	Catholic	1-Catholic	completed senior six	completed senior six	formal employment	1-formal employment	teacher	teacher	no	no	married/cohabiting	married/cohabiting	monogamous	monogamous	> 5	> 5	0	no	6 to 9	6-9	grass	earth/sand	earth/sand	natural childbirth	1-natural childbirth	yes	yes	don't know	don't know / no data	no	1-no	no	no	from 2 to 5
90	42.7753	40-49	opiri	onyona	Ongako	yes	yes	alokolum	acewere	omac	ngai	F		Other / no data	no	Catholic	1-Catholic	no formal education	no formal education	formal employment	1-formal employment	cleaner/matron/housewife/hotel	cleaner	no	no	married/cohabiting	married/cohabiting	monogamous	monogamous	> 5	> 5	3 to 5	Yes	more than 9	> 9	grass	earth/sand	earth/sand	natural childbirth	1-natural childbirth	yes	yes	no	no	no	1-no	no	no	from 2 to 5
91	32.7233	30-39	paicho	alii	paicho	yes	yes	paicho	paicho	alii	paicho	F	Acholi	Acholi	yes	Catholic	1-Catholic	completed primary school	completed primary school	informal employment	informal employment	business/airdresser/design/artesan/mechanic/seller	business	no	no	married/cohabiting	married/cohabiting	polygamous	polygamous	0	0	6 to 9	Yes	6 to 9	6-9	grass	earth/sand	earth/sand	natural childbirth	1-natural childbirth	yes	yes	no	no	no	1-no	no	no	from 2 to 5
92	53.7397	50-59	kasubi	bardege	Bar dege division	no	no		ogongakuniang	lacerocot	angagura	F	Acholi	Acholi	yes	Anglican/Protestant	2-Anglican/Protestant	no formal education	no formal education	formal employment	1-formal employment	cleaner/matron/housewife/hotel	cleaner	no	no	widow/widowed	widow/widowed	polygamous	polygamous	from 1 to 4	from 1 to 4	3 to 5	Yes	6 to 9	6-9	grass	earth/sand	earth/sand	natural childbirth	1-natural childbirth	yes	yes	don't know	don't know / no data	no	1-no	no	no	from 2 to 5
93	50.9041	50-59	ayitakoniyakiting	patuda	Ongako	no	no		aworanga	patuda	Ongako	m	Acholi	Acholi	yes	Anglican/Protestant	2-Anglican/Protestant	completed senior four	completed senior four	informal employment	informal employment	driver	1-driver	no	no	married/cohabiting	married/cohabiting	monogamous	monogamous	from 1 to 4	from 1 to 4	6 to 9	Yes	6 to 9	6-9	iron	cement/brick	cement/brick	natural childbirth	1-natural childbirth	yes	yes	no	no	no	1-no	no	no	from 2 to 5
94	45.5616	40-49	pece pawel	lacor seminary	awee	yes	yes	lacor	pece pawel	lacor seminary	awee	F	Acholi	Acholi	yes	Catholic	1-Catholic	no formal education	no formal education	not working	not working	-_	No f/i empl. / No data	no	no	married/cohabiting	married/cohabiting	polygamous	polygamous	from 1 to 4	from 1 to 4	6 to 9	Yes	6 to 9	6-9	grass	earth/sand	earth/sand	natural childbirth	1-natural childbirth	yes	yes	don't know	don't know / no data	no	1-no		no	1
95	36.1616	30-39	paicho	kalumu	paicho	yes	yes	lacor	paicho	angaya	paicho	F	Acholi	Acholi	yes	Catholic	1-Catholic	completed primary school	completed primary school	not working	not working	-_	No f/i empl. / No data	no	no	divorced/separated	divorced/separated	polygamous	polygamous	from 1 to 4	from 1 to 4	6 to 9	Yes	3 to 5	2-5	grass	earth/sand	earth/sand	natural childbirth	1-natural childbirth	yes	yes	don't know	don't know / no data	no	1-no	no	no	from 2 to 5
96	36.3589	30-39	pabwo	ngomrom	Bungatira	yes	yes	lacor	pabwo	ngomrom	Bungatira	F	Acholi	Acholi	yes	Catholic	1-Catholic	no formal education	no formal education	not working	not working	-_	No f/i empl. / No data	no	no	widow/widowed	widow/widowed	polygamous	polygamous	> 5	> 5	0	no	more than 9	> 9	grass	earth/sand	earth/sand	natural childbirth	1-natural childbirth	yes	yes	no	no	no	1-no	no	no	from 2 to 5
97	27.537	20-29	pece pawel	pece	Pece division	no	no		laroo	pece prison	laroo division	m	Acholi	Acholi	yes	Catholic	1-Catholic	qualification afther senior six	qualification afther senior six	formal employment	1-formal employment	teacher	teacher	no	no	single	single		single / no data	0	0	3 to 5	Yes	0	0-1	grass	earth/sand	earth/sand	don't know	3-don't know / no data	no	no	no	no	no	1-no	no	no	from 2 to 5
98	27.3616	20-29	laminorabo	lujurongole	lakwana	yes	yes	opit	laminadera	lapainat east	koro	F	Acholi	Acholi	yes	Other	5-Other / No data	completed primary school	completed primary school	not working	not working	-_	No f/i empl. / No data	no	no	single	single		single / no data	from 1 to 4	from 1 to 4	6 to 9	Yes	3 to 5	2-5	grass	earth/sand	earth/sand	natural childbirth	1-natural childbirth	no	no	don't know	don't know / no data	don't know	3-don't know / no data	no	no	from 2 to 5
99	47.4301	40-49	alokolum	layibi		yes	yes	adak	pangira	licwa		F	Acholi	Acholi	yes	Catholic	1-Catholic	completed primary school	completed primary school	not working	not working	-_	No f/i empl. / No data	no	no	widow/widowed	widow/widowed	polygamous	polygamous	> 5	> 5	1	Yes	3 to 5	2-5	grass	earth/sand	earth/sand	natural childbirth	1-natural childbirth	yes	yes	no	no	don't know	3-don't know / no data	no	no	from 2 to 5
100	65.6959	>=60	koth ongako	koch	omoro	no	no		koch ongako	koch	omoro	m	Acholi	Acholi	yes	Catholic	1-Catholic	completed senior six	completed senior six	formal employment	1-formal employment	engeneer/lab technitian/nurse/office/social worker/researcher/journalist	engeneer	no	no	widow/widowed	widow/widowed	monogamous	monogamous	from 1 to 4	from 1 to 4	6 to 9	Yes	3 to 5	2-5	grass	earth/sand	earth/sand	natural childbirth	1-natural childbirth	yes	yes	no	no	no	1-no	no	no	from 2 to 5
101	65.8904	>=60	kati kati	alokolum	Ongako	no	no		bwobo	alokolum	Ongako	F	Acholi	Acholi	yes	Catholic	1-Catholic	completed primary school	completed primary school	not working	not working	-_	No f/i empl. / No data	no	no	widow/widowed	widow/widowed	polygamous	polygamous	> 5	> 5	3 to 5	Yes	6 to 9	6-9	grass	earth/sand	earth/sand	natural childbirth	1-natural childbirth	yes	yes	no	no	no	1-no	no	no	1
102	47.7479	40-49	laminlawino	kal	Ongako	no	no		laminlawino	kal	Ongako	m	Acholi	Acholi	yes	Other	5-Other / No data	completed primary school	completed primary school	not working	not working	-_	No f/i empl. / No data	no	no	married/cohabiting	married/cohabiting	polygamous	polygamous	> 5	> 5	0	no	3 to 5	2-5	grass	earth/sand	earth/sand	natural childbirth	1-natural childbirth	no	no	no	no	no	1-no	no	no	from 2 to 5
103	52.2384	50-59	angaba	labwoch	koro		no		angaba	lambwoch	koro	F	Acholi	Acholi	yes	Catholic	1-Catholic	completed primary school	completed primary school	not working	not working	-_	No f/i empl. / No data	no	no	divorced/separated	divorced/separated	polygamous	polygamous	from 1 to 4	from 1 to 4	3 to 5	Yes	3 to 5	2-5	iron	cement/brick	cement/brick	natural childbirth	1-natural childbirth	no	no	no	no	no	1-no	no	no	from 2 to 5
104	36.5644	30-39	kirombe	kirombe	Layibi division	yes	yes	keyo	keye	amilobo	amuru	F	Acholi	Acholi	yes	Catholic	1-Catholic	completed senior four	completed senior four	formal employment	1-formal employment	engeneer/lab technitian/nurse/office/social worker/researcher/journalist	engeneer	no	no	married/cohabiting	married/cohabiting	monogamous	monogamous	from 1 to 4	from 1 to 4	3 to 5	Yes	more than 9	> 9	iron	cement/brick	cement/brick	natural childbirth	1-natural childbirth	no	no	no	no	no	1-no	no	no	from 2 to 5
105	67.8219	>=60	amilobo	palema	awee	yes	yes	awee	amilobo	palema	awee	F	Acholi	Acholi	yes	Anglican/Protestant	2-Anglican/Protestant	completed primary school	completed primary school	not working	not working	-_	No f/i empl. / No data	no	no	widow/widowed	widow/widowed	polygamous	polygamous	from 1 to 4	from 1 to 4	1	Yes	6 to 9	6-9	grass	earth/sand	earth/sand	natural childbirth	1-natural childbirth	no	no	no	no	no	1-no	no	no	from 2 to 5
106	44.3753	40-49	onyenya	panyanbuno	alero	yes	yes	go down camp	oyenya	panyanbuno	alero	m	Acholi	Acholi	yes	Catholic	1-Catholic	completed primary school	completed primary school	not working	not working	-_	No f/i empl. / No data	no	no	married/cohabiting	married/cohabiting	monogamous	monogamous	from 1 to 4	from 1 to 4	3 to 5	Yes	6 to 9	6-9	grass	earth/sand	earth/sand	natural childbirth	1-natural childbirth	no	no	no	no	no	1-no	no	no	from 2 to 5
107	47.3288	40-49	purongo	pawatomelo	purongo	yes	yes	wii anono	panyanbuno	oyenya	alero	m	Acholi	Acholi	yes	Catholic	1-Catholic	no formal education	no formal education	not working	not working	-_	No f/i empl. / No data	no	no	married/cohabiting	married/cohabiting	monogamous	monogamous	> 5	> 5	3 to 5	Yes	6 to 9	6-9	grass	earth/sand	earth/sand	natural childbirth	1-natural childbirth	yes	yes	no	no	don't know	3-don't know / no data	no	no	from 2 to 5
108	47.4027	40-49	kasubi	bardege	Bar dege division	no	no		akonyibedo	unyama	gulu	F	Acholi	Acholi	yes	Catholic	1-Catholic	completed primary school	completed primary school	informal employment	informal employment	business/airdresser/design/artesan/mechanic/seller	business	no	no	widow/widowed	widow/widowed	polygamous	polygamous	from 1 to 4	from 1 to 4	6 to 9	Yes	3 to 5	2-5	grass	earth/sand	earth/sand	natural childbirth	1-natural childbirth	yes	yes	no	no	no	1-no	no	no	from 2 to 5
109	33.674	30-39	onyona	dika	Ongako	yes	yes	ongako	onyona	dika	Ongako	F	Acholi	Acholi	yes	Catholic	1-Catholic	completed primary school	completed primary school	not working	not working	-_	No f/i empl. / No data	no	no	married/cohabiting	married/cohabiting	polygamous	polygamous	from 1 to 4	from 1 to 4	6 to 9	Yes	6 to 9	6-9	grass	earth/sand	earth/sand	natural childbirth	1-natural childbirth	no	no	no	no	no	1-no	no	no	from 2 to 5
110	42.0795	40-49	pece prison	pece prison	Laroo division		no		abakadiak	tutwabo	padibe	F	Acholi	Acholi	yes	Catholic	1-Catholic	no formal education	no formal education	not working	not working	-_	No f/i empl. / No data	no	no	married/cohabiting	married/cohabiting	polygamous	polygamous	from 1 to 4	from 1 to 4		no	6 to 9	6-9	grass	earth/sand	earth/sand	natural childbirth	1-natural childbirth	yes	yes	no	no	no	1-no	no	no	from 2 to 5
111	38.0822	30-39	kati kati	lacor	Lalogi	no	no		kati kati	lacor	Lalogi	F	Acholi	Acholi	yes	Catholic	1-Catholic	completed senior four	completed senior four	informal employment	informal employment	business/airdresser/design/artesan/mechanic/seller	business	no	no	married/cohabiting	married/cohabiting	polygamous	polygamous	from 1 to 4	from 1 to 4	6 to 9	Yes	3 to 5	2-5	grass	earth/sand	earth/sand	natural childbirth	1-natural childbirth	no	no	no	no	no	1-no	no	no	from 2 to 5
112	38.9781	30-39	onyona	dika	Ongako	yes	yes	ongako	onyona	dika	Ongako	m	Acholi	Acholi	yes	Catholic	1-Catholic	no formal education	no formal education	not working	not working	-_	No f/i empl. / No data	no	no	married/cohabiting	married/cohabiting	monogamous	monogamous	from 1 to 4	from 1 to 4	3 to 5	Yes	3 to 5	2-5	grass	earth/sand	earth/sand	natural childbirth	1-natural childbirth	no	no	no	no	no	1-no	no	no	from 2 to 5
113	37.7315	30-39	pacilo	lanywang	atiak	no	no		pacilo	lanywang	atiak	F	Acholi	Acholi	yes	Catholic	1-Catholic	no formal education	no formal education	formal employment	1-formal employment	taylor	taylor	yes	yes	married/cohabiting	married/cohabiting	polygamous	polygamous	from 1 to 4	from 1 to 4	6 to 9	Yes	6 to 9	6-9	grass	earth/sand	earth/sand	natural childbirth	1-natural childbirth	yes	yes	no	no	no	1-no	no	no	from 2 to 5
114	59.3808	50-59	cuda	patuda	Ongako	no	no		cuda	patuda	Ongako	F	Acholi	Acholi	yes	Catholic	1-Catholic	completed primary school	completed primary school	not working	not working	-_	No f/i empl. / No data	no	no	widow/widowed	widow/widowed	polygamous	polygamous	> 5	> 5	0	no	3 to 5	2-5	grass	earth/sand	earth/sand	natural childbirth	1-natural childbirth	yes	yes	no	no	yes	2-yes	no	no	from 2 to 5
115	56.6904	50-59	obia west	forgod	Bar dege division	no	no		obia west	forgod	bar dege division	m	Acholi	Acholi	yes	Catholic	1-Catholic	completed senior four	completed senior four	not working	not working	-_	No f/i empl. / No data	no	no	married/cohabiting	married/cohabiting	monogamous	monogamous	from 1 to 4	from 1 to 4	6 to 9	Yes	3 to 5	2-5	grass	earth/sand	earth/sand	natural childbirth	1-natural childbirth	no	no	don't know	don't know / no data	no	1-no		no	from 2 to 5
116	55.9562	50-59	bwobo	alokolum	Ongako	no	no		bwobo paibwo	lungulu	alero	F	Acholi	Acholi	yes	Catholic	1-Catholic	no formal education	no formal education	not working	not working	-_	No f/i empl. / No data	no	no	married/cohabiting	married/cohabiting	monogamous	monogamous	> 5	> 5	3 to 5	Yes	more than 9	> 9	grass	earth/sand	earth/sand	natural childbirth	1-natural childbirth	yes	yes	no	no	no	1-no	no	no	1
117	43.3507	40-49	wanglobo	jaka	Lalogi	no	no		lagude	gem	Lalogi	F	Acholi	Acholi	yes	Catholic	1-Catholic	completed primary school	completed primary school	not working	not working	-_	No f/i empl. / No data	no	no	married/cohabiting	married/cohabiting	polygamous	polygamous	> 5	> 5	3 to 5	Yes	more than 9	> 9	grass	earth/sand	earth/sand	natural childbirth	1-natural childbirth	no	no	no	no	no	1-no	no	no	from 2 to 5
118	19.7589	<20	limo	agwee	Laroo division	no	no		limo	agwee	Laroo division	F	Acholi	Acholi	yes	Catholic	1-Catholic	completed primary school	completed primary school	informal employment	informal employment	business/airdresser/design/artesan/mechanic/seller	business	no	no	single	single		single / no data	0	0	3 to 5	Yes	6 to 9	6-9	grass	earth/sand	earth/sand	natural childbirth	1-natural childbirth	no	no	don't know	don't know / no data	no	1-no	no	no	from 2 to 5
119	46.4384	40-49	wanglobo	jaka	Lalogi	no	no		wanglobo	jaka	Lalogi	m	Acholi	Acholi	yes	Catholic	1-Catholic	completed senior four	completed senior four	not working	not working	-_	No f/i empl. / No data	no	no	married/cohabiting	married/cohabiting	polygamous	polygamous	> 5	> 5	3 to 5	Yes	6 to 9	6-9	grass	earth/sand	earth/sand	natural childbirth	1-natural childbirth	no	no	no	no	no	1-no	no	no	> 5
120	57.7205	50-59	lacor abuga	patuda	Layibi division	yes	yes	purongo	purongo	pabia	purongo	m	Acholi	Acholi	yes	Other	5-Other / No data	completed senior four	completed senior four	peasant farmer	peasant farmer	-_	No f/i empl. / No data	no	no	married/cohabiting	married/cohabiting	polygamous	polygamous	> 5	> 5	more than 9	Yes	6 to 9	6-9	grass	earth/sand	earth/sand	natural childbirth	1-natural childbirth	no	no	don't know	don't know / no data	don't know	3-don't know / no data	no	no	> 5
121	39.874	30-39	obia west	forgod	bar dege division	yes	yes	pagail	oboo	oboo	lamogi	F	Acholi	Acholi	yes	Catholic	1-Catholic	no formal education	no formal education	not working	not working	-_	No f/i empl. / No data	no	no	divorced/separated	divorced/separated	polygamous	polygamous	> 5	> 5	3 to 5	Yes	6 to 9	6-9	grass	earth/sand	earth/sand	natural childbirth	1-natural childbirth	yes	yes	no	no	no	1-no	no	no	from 2 to 5
122	46.4082	40-49	wikwoyo	patek	bobi	yes	yes	saint thomas	abwoch	angaba	koro	F	Acholi	Acholi	yes	Catholic	1-Catholic	no formal education	no formal education	not working	not working	-_	No f/i empl. / No data	no	no	married/cohabiting	married/cohabiting	polygamous	polygamous	> 5	> 5	3 to 5	Yes	3 to 5	2-5	grass	earth/sand	earth/sand	natural childbirth	1-natural childbirth	yes	yes	no	no	yes	2-yes	no	no	from 2 to 5
123	42.8274	40-49	pakiri	palema	lamogi	yes	yes	pagal	pakiri	palema	lamogi	m	Acholi	Acholi	yes	Catholic	1-Catholic	completed primary school	completed primary school	not working	not working	-_	No f/i empl. / No data	yes	yes	married/cohabiting	married/cohabiting	monogamous	monogamous	> 5	> 5	6 to 9	Yes	more than 9	> 9	grass	earth/sand	earth/sand	natural childbirth	1-natural childbirth	yes	yes	no	no	no	1-no	no	no	> 5
124	52.4384	50-59	layibe tee boney	industrial area	Layibi division	no	no		acholpii	omot	omot	F	Acholi	Acholi	yes	Catholic	1-Catholic	completed senior four	completed senior four	formal employment	1-formal employment	teacher	teacher	yes	yes	married/cohabiting	married/cohabiting	monogamous	monogamous	from 1 to 4	from 1 to 4	6 to 9	Yes	more than 9	> 9	grass	earth/sand	earth/sand	natural childbirth	1-natural childbirth	no	no	no	no	yes	2-yes	no	no	1
125	42.8767	40-49	layibe teko	layibi	Layibi division	no	no		layibe teko	layibi	Layibi division	F	Acholi	Acholi	yes	Catholic	1-Catholic	completed primary school	completed primary school	not working	not working	-_	No f/i empl. / No data	no	no	widow/widowed	widow/widowed	polygamous	polygamous	from 1 to 4	from 1 to 4	6 to 9	Yes	6 to 9	6-9	grass	earth/sand	earth/sand	natural childbirth	1-natural childbirth	no	no	no	no	no	1-no	no	no	from 2 to 5
126	49.8822	40-49	pakiri	palema	lamogi	no	no		ayuu	palabek gem	lamwo	F	Acholi	Acholi	yes	Anglican/Protestant	2-Anglican/Protestant	no formal education	no formal education	not working	not working	-_	No f/i empl. / No data	no	no	married/cohabiting	married/cohabiting	polygamous	polygamous	> 5	> 5	3 to 5	Yes	6 to 9	6-9	grass	earth/sand	earth/sand	natural childbirth	1-natural childbirth	yes	yes	don't know	don't know / no data	no	1-no	no	no	from 2 to 5
127	52.9973	50-59	labworomo	paidongo	bobi	yes	yes	bobi	labworomo	paidongo	bobi	F	Acholi	Acholi	yes	Catholic	1-Catholic	no formal education	no formal education	not working	not working	-_	No f/i empl. / No data	no	no	married/cohabiting	married/cohabiting	polygamous	polygamous	from 1 to 4	from 1 to 4	2	Yes	3 to 5	2-5	grass	earth/sand	earth/sand	natural childbirth	1-natural childbirth	no	no	don't know	don't know / no data	no	1-no	no	no	from 2 to 5
128	52.6904	50-59	kati kati	lacor	lamogi	no	no		kati kati	lacor	lamogi	m	Acholi	Acholi	yes	Catholic	1-Catholic	completed senior four	completed senior four	formal employment	1-formal employment	builder	builder	yes	yes	widow/widowed	widow/widowed	polygamous	polygamous	from 1 to 4	from 1 to 4	6 to 9	Yes	6 to 9	6-9	iron	cement/brick	cement/brick	natural childbirth	1-natural childbirth	no	no	no	no	no	1-no	no	no	> 5
129	71.326	>=60	pece	vanguard	Pece division	no	no		acet	ora apwoyo	Lalogi	m	Acholi	Acholi	yes	Anglican/Protestant	2-Anglican/Protestant	completed primary school	completed primary school	not working	not working	-_	No f/i empl. / No data	no	no	married/cohabiting	married/cohabiting	monogamous	monogamous	from 1 to 4	from 1 to 4	6 to 9	Yes	3 to 5	2-5	grass	earth/sand	earth/sand	natural childbirth	1-natural childbirth	no	no	no	no	no	1-no	no	no	from 2 to 5
130	37.1753	30-39	lalworo odong	langol	alero	yes	yes	alokolum	pangu	pangu	alero	F	Acholi	Acholi	yes		5-Other / No data	completed primary school	completed primary school	not working	not working	-_	No f/i empl. / No data	no	no	married/cohabiting	married/cohabiting	monogamous	monogamous	> 5	> 5	6 to 9	Yes	3 to 5	2-5	grass	earth/sand	earth/sand	natural childbirth	1-natural childbirth	yes	yes	no	no	no	1-no	no	no	from 2 to 5
131	26.389	20-29	omolo	tegot	lakwana	yes	yes	opit	omolo	tegot	lakwana	F	Acholi	Acholi	yes	Catholic	1-Catholic	completed senior four	completed senior four	formal employment	1-formal employment	soldier/police/ security guard/soldier/guardian	soldier	yes	yes	single	single		single / no data	from 1 to 4	from 1 to 4	6 to 9	Yes	6 to 9	6-9	grass	earth/sand	earth/sand	natural childbirth	1-natural childbirth	no	no	no	no	no	1-no	no	no	from 2 to 5
132	29.8685	20-29	oyenya	panyabono	alero	yes	yes	labeja	oyenya	panyabono	alero	F	Acholi	Acholi	yes	Other	5-Other / No data	no formal education	no formal education	not working	not working	-_	No f/i empl. / No data	no	no	divorced/separated	divorced/separated	polygamous	polygamous	from 1 to 4	from 1 to 4	3 to 5	Yes	6 to 9	6-9	grass	earth/sand	earth/sand	natural childbirth	1-natural childbirth	yes	yes	no	no	no	1-no	no	no	from 2 to 5
133	52.8849	50-59	bungatira	oitimo	patiko	yes	yes	lacor	bungatira	oitimo	patiko	F	Acholi	Acholi	yes	Catholic	1-Catholic	no formal education	no formal education		No data	-_	No f/i empl. / No data	no	no	divorced/separated	divorced/separated	monogamous	monogamous	> 5	> 5	1	Yes	6 to 9	6-9	grass	earth/sand	earth/sand	natural childbirth	1-natural childbirth	yes	yes	no	no	no	1-no	no	no	from 2 to 5
134	34.326	30-39					no		pece prison	laroo	laroo division	F	Acholi	Acholi	yes	Catholic	1-Catholic	completed senior four	completed senior four	informal employment	informal employment	business/airdresser/design/artesan/mechanic/seller	business	no	no	married/cohabiting	married/cohabiting	monogamous	monogamous	from 1 to 4	from 1 to 4	6 to 9	Yes	more than 9	> 9	iron	cement/brick	cement/brick	natural childbirth	1-natural childbirth	yes	yes	no	no	no	1-no	no	no	> 5
135	48.1753	40-49	cubu acoyo	pawel	Pece division		no		loloyo ajunga	idogo	Lalogi	m	Acholi	Acholi	yes	Catholic	1-Catholic	completed primary school	completed primary school	not working	not working	-_	No f/i empl. / No data	no	no	married/cohabiting	married/cohabiting	monogamous	monogamous	> 5	> 5	6 to 9	Yes	6 to 9	6-9	grass	earth/sand	earth/sand	natural childbirth	1-natural childbirth	yes	yes	no	no	yes	2-yes	no	no	from 2 to 5
136	36.526	30-39	tegwana	vanguard	Pece division	yes	yes	bobi	todora	alokolum	anaka	F	Acholi	Acholi	yes	Catholic	1-Catholic	completed primary school	completed primary school	not working	not working	-_	No f/i empl. / No data	no	no	widow/widowed	widow/widowed	polygamous	polygamous	from 1 to 4	from 1 to 4	6 to 9	Yes	6 to 9	6-9	grass	earth/sand	earth/sand	natural childbirth	1-natural childbirth	yes	yes	no	no	no	1-no	no	no	from 2 to 5
137	27.9507	20-29	obia west	forgod	bar dege division		no		widyang	nwoya	alero	F	Acholi	Acholi	yes	Catholic	1-Catholic	no formal education	no formal education	informal employment	informal employment	business/airdresser/design/artesan/mechanic/seller	business	no	no	married/cohabiting	married/cohabiting	polygamous	polygamous	from 1 to 4	from 1 to 4	6 to 9	Yes	6 to 9	6-9	grass	earth/sand	earth/sand	natural childbirth	1-natural childbirth	yes	yes	no	no	no	1-no		no
138	57.0027	50-59	layibi	pece	gulu municipality	no	no		patira	ogong	anaka	F	Acholi	Acholi	yes	Anglican/Protestant	2-Anglican/Protestant	completed senior four	completed senior four	not working	not working	-_	No f/i empl. / No data	no	no	widow/widowed	widow/widowed	monogamous	monogamous	> 5	> 5	3 to 5	Yes	3 to 5	2-5	grass	earth/sand	earth/sand	natural childbirth	1-natural childbirth	yes	yes	no	no	no	1-no	no	no	1
139	44.1945	40-49	airfield	bardege	Bar dege division		no		bobi	kitgum matidi	kitgum	F	Acholi	Acholi	yes	Catholic	1-Catholic	no formal education	no formal education	not working	not working	-_	No f/i empl. / No data	no	no	widow/widowed	widow/widowed	monogamous	monogamous	from 1 to 4	from 1 to 4	6 to 9	Yes	3 to 5	2-5	grass	earth/sand	earth/sand	natural childbirth	1-natural childbirth	yes	yes	no	no	no	1-no	no	no	from 2 to 5
140	32.9123	30-39	obia west	forgod	bar dege division		no		aswa	payura	Awach	F	Karimojong	Other / no data	no	Catholic	1-Catholic	completed primary school	completed primary school	not working	not working	-_	No f/i empl. / No data	no	no	divorced/separated	divorced/separated	polygamous	polygamous	from 1 to 4	from 1 to 4	3 to 5	Yes	3 to 5	2-5	grass	earth/sand	earth/sand	natural childbirth	1-natural childbirth	no	no	no	no	no	1-no	no	no	1
141	46.8822	40-49	idure	lukwir	Lalogi	yes	yes	opit	idure	lukwir	Lalogi	F	Acholi	Acholi	yes	Catholic	1-Catholic	no formal education	no formal education	not working	not working	-_	No f/i empl. / No data	no	no	married/cohabiting	married/cohabiting	polygamous	polygamous	> 5	> 5	3 to 5	Yes	6 to 9	6-9	grass	earth/sand	earth/sand	natural childbirth	1-natural childbirth	yes	yes	no	no	don't know	3-don't know / no data	no	no	from 2 to 5
142	50.337	50-59	tegot	lakwana	lakwana	no	no		tegot	lakwana	lakwana	m	Acholi	Acholi	yes	Catholic	1-Catholic	completed senior four	completed senior four	informal employment	informal employment	business/airdresser/design/artesan/mechanic/seller	business	no	no	married/cohabiting	married/cohabiting	monogamous	monogamous	from 1 to 4	from 1 to 4	6 to 9	Yes	6 to 9	6-9	grass	earth/sand	earth/sand	natural childbirth	1-natural childbirth	yes	yes	no	no	no	1-no	no	no	from 2 to 5
143	25.7288	20-29	paboo	palimu	kilak	yes	yes	paboo	paboo	palimu	kilak	F	Acholi	Acholi	yes	Catholic	1-Catholic	no formal education	no formal education	informal employment	informal employment	business/airdresser/design/artesan/mechanic/seller	business	no	no	married/cohabiting	married/cohabiting	monogamous	monogamous	from 1 to 4	from 1 to 4	3 to 5	Yes	3 to 5	2-5	grass	earth/sand	earth/sand	natural childbirth	1-natural childbirth	no	no	no	no	no	1-no	no	no	from 2 to 5
144	45.2712	40-49	kati kati	alokolum	Ongako	no	no		kati kati	alokolum	Ongako	F	Acholi	Acholi	yes	Anglican/Protestant	2-Anglican/Protestant	completed senior four	completed senior four	formal employment	1-formal employment	teacher	teacher	no	no	widow/widowed	widow/widowed	polygamous	polygamous	from 1 to 4	from 1 to 4	3 to 5	Yes	more than 9	> 9	grass	earth/sand	earth/sand	natural childbirth	1-natural childbirth	yes	yes	don't know	don't know / no data	don't know	3-don't know / no data	no	no	1
145	48.8849	40-49	forgod	bardege	bar dege division		no		lagoro	laber		F	Acholi	Acholi	yes	Catholic	1-Catholic	no formal education	no formal education	not working	not working	-_	No f/i empl. / No data	no	no	divorced/separated	divorced/separated	monogamous	monogamous	0	0	3 to 5	Yes	3 to 5	2-5	grass	earth/sand	earth/sand	natural childbirth	1-natural childbirth	yes	yes	no	no	no	1-no	no	no	from 2 to 5
146	31.5479	30-39	kaniagoga	bardege	Bar dege division	no	no		gulu town	gulu	gulu municipality	F	Acholi	Acholi	yes	Catholic	1-Catholic	completed senior four	completed senior four	formal employment	1-formal employment	engeneer/lab technitian/nurse/office/social worker/researcher/journalist	engeneer	no	no	married/cohabiting	married/cohabiting	polygamous	polygamous	from 1 to 4	from 1 to 4	6 to 9	Yes	6 to 9	6-9	grass	earth/sand	earth/sand	natural childbirth	1-natural childbirth	no	no	don't know	don't know / no data	no	1-no	no	no	from 2 to 5
147	33.7068	30-39	bardege	bardege	Bar dege division	yes	yes	ajulu	laliya	oguru	Bungatira	F	Acholi	Acholi	yes	Catholic	1-Catholic	completed primary school	completed primary school	formal employment	1-formal employment	cleaner/matron/housewife/hotel	cleaner	no	no	married/cohabiting	married/cohabiting	polygamous	polygamous	from 1 to 4	from 1 to 4	3 to 5	Yes	3 to 5	2-5	grass	earth/sand	earth/sand	natural childbirth	1-natural childbirth	no	no	don't know	don't know / no data	no	1-no	no	no	from 2 to 5
148	32.863	30-39	kasubi	bardege	Bar dege division	yes	yes		bungatira	agonga	Bungatira	F	Acholi	Acholi	yes	Anglican/Protestant	2-Anglican/Protestant	qualification afther senior six	qualification afther senior six	not working	not working	-_	No f/i empl. / No data	yes	yes	single	single		single / no data	0	0	3 to 5	Yes	3 to 5	2-5	grass	earth/sand	earth/sand	natural childbirth	1-natural childbirth	no	no	don't know	don't know / no data	no	1-no	no	no	from 2 to 5
149	23.3288	20-29	laroo	pece	gulu municipality	yes	yes	palenga	barolam	lukwo	odek	F	Acholi	Acholi	yes	Catholic	1-Catholic	no formal education	no formal education	not working	not working	-_	No f/i empl. / No data	no	no	married/cohabiting	married/cohabiting	monogamous	monogamous	from 1 to 4	from 1 to 4	3 to 5	Yes	6 to 9	6-9	grass	earth/sand	earth/sand	natural childbirth	1-natural childbirth	no	no	no	no	no	1-no	no	no	from 2 to 5
150	49.8548	40-49	alero	panyabono	alero	yes	yes	labeja	alero	panyabono	alero	F	Acholi	Acholi	yes	Other	5-Other / No data	no formal education	no formal education	not working	not working	-_	No f/i empl. / No data	no	no	married/cohabiting	married/cohabiting	polygamous	polygamous	from 1 to 4	from 1 to 4	0	no	3 to 5	2-5	grass	earth/sand	earth/sand	natural childbirth	1-natural childbirth	yes	yes	no	no	no	1-no	no	no	from 2 to 5
151	57.8904	50-59	adwoo	puranga	bar onger	yes	yes	puranga	layibi	pece	koro	F	Acholi	Acholi	yes	Anglican/Protestant	2-Anglican/Protestant	no formal education	no formal education	not working	not working	-_	No f/i empl. / No data	no	no	widow/widowed	widow/widowed	monogamous	monogamous	> 5	> 5	2	Yes	6 to 9	6-9	grass	earth/sand	earth/sand	natural childbirth	1-natural childbirth	yes	yes	don't know	don't know / no data	don't know	3-don't know / no data	no	no	from 2 to 5
152	27.5753	20-29	lacor centre	forgod	Bar dege division	yes	yes	anaka	conanoia	paibwor	alero	m	Acholi	Acholi	yes	Anglican/Protestant	2-Anglican/Protestant	completed primary school	completed primary school	not working	not working	-_	No f/i empl. / No data	no	no	married/cohabiting	married/cohabiting	monogamous	monogamous	from 1 to 4	from 1 to 4	3 to 5	Yes	more than 9	> 9	grass	earth/sand	earth/sand	don't know	3-don't know / no data	no	no	don't know	don't know / no data	don't know	3-don't know / no data	no	no	from 2 to 5
153	30.4466	30-39	pece	tegwana	Layibi division	no	no		anaka	lamoko	ywaya	F	Acholi	Acholi	yes	Catholic	1-Catholic	completed primary school	completed primary school	formal employment	1-formal employment	taylor	taylor	no	no	divorced/separated	divorced/separated	polygamous	polygamous	from 1 to 4	from 1 to 4	6 to 9	Yes	6 to 9	6-9	grass	earth/sand	earth/sand	natural childbirth	1-natural childbirth	no	no	no	no	no	1-no	no	no	from 2 to 5
154	37.5562	30-39	palenga	palenga	bobi	yes	yes	palenga	lagwedola	lujurungole	lakwana	F	Acholi	Acholi	yes	Other	5-Other / No data	no formal education	no formal education	formal employment	1-formal employment	taylor	taylor	no	no	married/cohabiting	married/cohabiting	polygamous	polygamous	0	0	6 to 9	Yes	6 to 9	6-9	grass	earth/sand	earth/sand	natural childbirth	1-natural childbirth	no	no	no	no	no	1-no	no	no	from 2 to 5
155	24.9671	20-29	lapinyoloyo	lapainat	koro	no	no		lapinyoloyo	lapainat	koro	F	Acholi	Acholi	yes	Catholic	1-Catholic	completed primary school	completed primary school	not working	not working	-_	No f/i empl. / No data	no	no	divorced/separated	divorced/separated	monogamous	monogamous	from 1 to 4	from 1 to 4	3 to 5	Yes	3 to 5	2-5	iron	cement/brick	cement/brick	natural childbirth	1-natural childbirth	no	no	no	no	no	1-no	no	no	from 2 to 5
156	46.474	40-49	bwobuanyama	patuda	Layibi division	no	no		onyama	onyama	paicho	F	Acholi	Acholi	yes	Catholic	1-Catholic	completed primary school	completed primary school	not working	not working	-_	No f/i empl. / No data	no	no	married/cohabiting	married/cohabiting	polygamous	polygamous	from 1 to 4	from 1 to 4	3 to 5	Yes	more than 9	> 9	grass	earth/sand	earth/sand	natural childbirth	1-natural childbirth	yes	yes	no	no	no	1-no	no	no	from 2 to 5
157	40.7205	40-49	alwaka	lii	koch goma	no	no		orum	goma	anaka	m	Acholi	Acholi	yes	Catholic	1-Catholic	completed primary school	completed primary school	not working	not working	-_	No f/i empl. / No data	no	no	married/cohabiting	married/cohabiting	polygamous	polygamous	from 1 to 4	from 1 to 4	6 to 9	Yes	3 to 5	2-5	grass	earth/sand	earth/sand	natural childbirth	1-natural childbirth	no	no	no	no	no	1-no	no	no	from 2 to 5
158	70.8986	>=60	lacor	patuda	gulu municipality	yes	yes	lacor hospital	alokolum	alero	omoro	m	Acholi	Acholi	yes	Catholic	1-Catholic	completed primary school	completed primary school	formal employment	1-formal employment	taylor	taylor	yes	yes	married/cohabiting	married/cohabiting	polygamous	polygamous	> 5	> 5	6 to 9	Yes	more than 9	> 9	grass	earth/sand	earth/sand	natural childbirth	1-natural childbirth	no	no	don't know	don't know / no data	don't know	3-don't know / no data	yes	yes	> 5
159	11.3342	<20	onyinya	panyabono	alero	yes	yes	labeja	onyinya	panyabono	alero	m	Acholi	Acholi	yes	Other	5-Other / No data	no formal education	no formal education	not working	not working	-_	No f/i empl. / No data	no	no		No data		single / no data	0	0	2	Yes	3 to 5	2-5	grass	earth/sand	earth/sand	natural childbirth	1-natural childbirth	yes	yes	don't know	don't know / no data	don't know	3-don't know / no data	no	no	0
160	47.8822	40-49	tegot	lakwana	lakwana	yes	yes	opit	lukwoo	barolam	odek	F	Acholi	Acholi	yes	Catholic	1-Catholic	no formal education	no formal education	not working	not working	-_	No f/i empl. / No data	no	no	widow/widowed	widow/widowed	monogamous	monogamous	from 1 to 4	from 1 to 4	3 to 5	Yes	3 to 5	2-5	grass	earth/sand	earth/sand	natural childbirth	1-natural childbirth	no	no	no	no	yes	2-yes	no	no	from 2 to 5
161	32.7644	30-39	gotringo	pangu	alero	yes	yes	alokolum	gotringo	pangu	alero	m	Acholi	Acholi	yes	Catholic	1-Catholic	no formal education	no formal education	not working	not working	-_	No f/i empl. / No data	no	no	married/cohabiting	married/cohabiting	monogamous	monogamous	from 1 to 4	from 1 to 4	6 to 9	Yes	6 to 9	6-9	grass	earth/sand	earth/sand	natural childbirth	1-natural childbirth	no	no	don't know	don't know / no data	no	1-no	no	no	from 2 to 5
162	30.8411	30-39	labwoch	palami	omoro	yes	yes	koro abili	onyona	kalang	omoro	F	Acholi	Acholi	yes	Catholic	1-Catholic	completed primary school	completed primary school	not working	not working	-_	No f/i empl. / No data	no	no	married/cohabiting	married/cohabiting	monogamous	monogamous	from 1 to 4	from 1 to 4	2	Yes	3 to 5	2-5	grass	earth/sand	earth/sand	natural childbirth	1-natural childbirth	yes	yes	no	no	no	1-no	no	no	from 2 to 5
163	40.8795	40-49	gotringo	pangu	alero	no	no		gotringo	pangu	alero	F	Acholi	Acholi	yes	Catholic	1-Catholic	no formal education	no formal education	not working	not working	-_	No f/i empl. / No data	no	no	married/cohabiting	married/cohabiting	polygamous	polygamous	from 1 to 4	from 1 to 4	1	Yes	3 to 5	2-5	grass	earth/sand	earth/sand	natural childbirth	1-natural childbirth	yes	yes	no	no	no	1-no	no	no	from 2 to 5
164	44.8822	40-49	ochka	paboo	Bungatira	yes	yes	monroe	abwoch	koro	ongako	F	Acholi	Acholi	yes	Catholic	1-Catholic	no formal education	no formal education	not working	not working	-_	No f/i empl. / No data	no	no	married/cohabiting	married/cohabiting	polygamous	polygamous	> 5	> 5	3 to 5	Yes	6 to 9	6-9	grass	earth/sand	earth/sand	natural childbirth	1-natural childbirth	no	no	no	no	no	1-no	no	no	from 2 to 5
165	42.8575	40-49	pece pawel	odyek	gulu municipality	no	no		pece pawel	odyek	gulu municipality	F	Acholi	Acholi	yes	Catholic	1-Catholic	completed primary school	completed primary school	not working	not working	-_	No f/i empl. / No data	no	no	widow/widowed	widow/widowed	polygamous	polygamous	from 1 to 4	from 1 to 4	2	Yes	6 to 9	6-9	grass	earth/sand	earth/sand	natural childbirth	1-natural childbirth	yes	yes	no	no	no	1-no	no	no	from 2 to 5
166	38.8767	30-39	alokolum	gwenotwom	ongako	yes	yes	alokolum	langol	pangu	alero	F	Acholi	Acholi	yes	Catholic	1-Catholic	no formal education	no formal education	not working	not working	-_	No f/i empl. / No data	no	no	married/cohabiting	married/cohabiting	monogamous	monogamous	from 1 to 4	from 1 to 4	6 to 9	Yes	3 to 5	2-5	grass	earth/sand	earth/sand	natural childbirth	1-natural childbirth	no	no	no	no	no	1-no	no	no	from 2 to 5
167	35.874	30-39	pece	tegwana	Laroo division	yes	yes	paboo	pawel	pawel	atiak	F	Acholi	Acholi	yes	Catholic	1-Catholic	no formal education	no formal education	informal employment	informal employment	business/airdresser/design/artesan/mechanic/seller	business	no	no	married/cohabiting	married/cohabiting	polygamous	polygamous	> 5	> 5	3 to 5	Yes	6 to 9	6-9	grass	earth/sand	earth/sand	natural childbirth	1-natural childbirth	no	no	no	no	no	1-no	no	no	from 2 to 5
168	45.8411	40-49	bucoro	gwengdiya	awach	no	no		ariyaga	obia	Laroo division	F	Acholi	Acholi	yes	Other	5-Other / No data	completed senior six	completed senior six	not working	not working	-_	No f/i empl. / No data	no	no	married/cohabiting	married/cohabiting	polygamous	polygamous	from 1 to 4	from 1 to 4	3 to 5	Yes	3 to 5	2-5	iron	cement/brick	cement/brick	natural childbirth	1-natural childbirth	yes	yes	don't know	don't know / no data	no	1-no	no	no	1
169	53.126	50-59	telela	opuk	minakulu		no		alyel	minakulu	minakulu	F	Lango	Lango	no	Catholic	1-Catholic	completed primary school	completed primary school	not working	not working	-_	No f/i empl. / No data	no	no	married/cohabiting	married/cohabiting	monogamous	monogamous	> 5	> 5	3 to 5	Yes	6 to 9	6-9	grass	earth/sand	earth/sand	natural childbirth	1-natural childbirth	yes	yes	no	no	no	1-no	no	no	from 2 to 5
170	42.5123	40-49	layibi techo	wilayibi	layibi division	yes	yes	coope	bungatira	punena	Bungatira	F	Acholi	Acholi	yes	Catholic	1-Catholic	no formal education	no formal education	not working	not working	-_	No f/i empl. / No data	no	no	married/cohabiting	married/cohabiting	monogamous	monogamous	> 5	> 5	0	no	3 to 5	2-5	grass	earth/sand	earth/sand	natural childbirth	1-natural childbirth	yes	yes	no	no	no	1-no	no	no	from 2 to 5
171	54.8904	50-59	purudi	patiko	patiko		no		omoti	kal	patiko	F	Acholi	Acholi	yes	Anglican/Protestant	2-Anglican/Protestant	no formal education	no formal education	not working	not working	-_	No f/i empl. / No data	no	no	married/cohabiting	married/cohabiting	polygamous	polygamous	> 5	> 5	3 to 5	Yes	more than 9	> 9	grass	earth/sand	earth/sand	natural childbirth	1-natural childbirth	yes	yes	no	no	no	1-no	no	no	from 2 to 5
172	57.5123	50-59	lukung	pece prison	Laroo division		no		orilayima	bungu	paloga	m	Acholi	Acholi	yes	Catholic	1-Catholic	completed primary school	completed primary school	formal employment	1-formal employment	business/airdresser/design/artesan/mechanic/seller	business	yes	yes	divorced/separated	divorced/separated	monogamous	monogamous	from 1 to 4	from 1 to 4	2	Yes	6 to 9	6-9	grass	earth/sand	earth/sand	natural childbirth	1-natural childbirth	no	no	don't know	don't know / no data	yes	2-yes	no	no	from 2 to 5
173	38.4055	30-39	oteren	kal	koch goma	yes	yes	small gate	oyangoryema	kalumu	paicho	F	Acholi	Acholi	yes	Anglican/Protestant	2-Anglican/Protestant	completed senior four	completed senior four	not working	not working	-_	No f/i empl. / No data	no	no	married/cohabiting	married/cohabiting	polygamous	polygamous	> 5	> 5	3 to 5	Yes	3 to 5	2-5	grass	earth/sand	earth/sand	natural childbirth	1-natural childbirth	yes	yes	no	no	no	1-no	no	no	from 2 to 5
174	35.5315	30-39	koro abili	koro	koro	yes	yes	koro abili	koro abili	koro	koro	F	Acholi	Acholi	yes	Anglican/Protestant	2-Anglican/Protestant	completed primary school	completed primary school	informal employment	informal employment	business/airdresser/design/artesan/mechanic/seller	business	no	no	married/cohabiting	married/cohabiting	polygamous	polygamous	from 1 to 4	from 1 to 4	3 to 5	Yes	6 to 9	6-9	grass	earth/sand	earth/sand	natural childbirth	1-natural childbirth	yes	yes	no	no	no	1-no	no	no	from 2 to 5
175	25.463	20-29	paminyai	pangu	alero	yes	yes	alokolum	paminyai	pangu	alero	F	Acholi	Acholi	yes	Catholic	1-Catholic	completed primary school	completed primary school	not working	not working	-_	No f/i empl. / No data	no	no	married/cohabiting	married/cohabiting	monogamous	monogamous	from 1 to 4	from 1 to 4	2	Yes	3 to 5	2-5	grass	earth/sand	earth/sand	natural childbirth	1-natural childbirth	no	no	no	no	yes	2-yes	no	no	from 2 to 5
176	31.874	30-39	bungatira	agwee	Bungatira	yes	yes	onyama	obia	agwee	Bungatira	F	Acholi	Acholi	yes	Anglican/Protestant	2-Anglican/Protestant	completed primary school	completed primary school	formal employment	1-formal employment	taylor	taylor	no	no	married/cohabiting	married/cohabiting	monogamous	monogamous	from 1 to 4	from 1 to 4	6 to 9	Yes	6 to 9	6-9	grass	earth/sand	earth/sand	natural childbirth	1-natural childbirth	yes	yes	no	no	no	1-no	no	no	from 2 to 5
177	40.0986	40-49	kanyagoga	kanyagoga	bar dege division	no	no		kanyagoga	kanyagoga	bar dege division	F	Acholi	Acholi	yes	Anglican/Protestant	2-Anglican/Protestant	completed senior four	completed senior four	not working	not working	-_	No f/i empl. / No data	no	no	married/cohabiting	married/cohabiting	polygamous	polygamous	from 1 to 4	from 1 to 4	2	Yes	6 to 9	6-9	iron	cement/brick	cement/brick	natural childbirth	1-natural childbirth	yes	yes	no	no	no	1-no	no	no	> 5
178	54.8904	50-59	industrial area	layibi	Layibi division	no	no		industrial area	layibi	Layibi division	F	Acholi	Acholi	yes	Anglican/Protestant	2-Anglican/Protestant	completed primary school	completed primary school	not working	not working	-_	No f/i empl. / No data	no	no	widow/widowed	widow/widowed	polygamous	polygamous	from 1 to 4	from 1 to 4	3 to 5	Yes	6 to 9	6-9	grass	earth/sand	earth/sand	natural childbirth	1-natural childbirth	no	no	no	no	no	1-no	no	no	from 2 to 5
179	63.9808	>=60	lamola	ajan	odek	yes	yes	awere	aromo	lamola	odek	F	Acholi	Acholi	yes	Anglican/Protestant	2-Anglican/Protestant	completed primary school	completed primary school	not working	not working	-_	No f/i empl. / No data	no	no	widow/widowed	widow/widowed	monogamous	monogamous	> 5	> 5	6 to 9	Yes	more than 9	> 9	grass	earth/sand	earth/sand	natural childbirth	1-natural childbirth	yes	yes	don't know	don't know / no data	no	1-no	no	no	from 2 to 5
180	29.874	20-29	palenga	paidongo	bobi	no	no		palenga	paidongo	bobi	F	Acholi	Acholi	yes	Catholic	1-Catholic	no formal education	no formal education	not working	not working	-_	No f/i empl. / No data	no	no	divorced/separated	divorced/separated	polygamous	polygamous	from 1 to 4	from 1 to 4	6 to 9	Yes	more than 9	> 9	grass	earth/sand	earth/sand	natural childbirth	1-natural childbirth	no	no	no	no	no	1-no	no	no	from 2 to 5
181	36.9315	30-39	lwalakwar	lacor	lamogi	yes	yes	keyo	lwalakwar	lacor	lamogi	F	Acholi	Acholi	yes	Catholic	1-Catholic	completed primary school	completed primary school	not working	not working	-_	No f/i empl. / No data	no	no	widow/widowed	widow/widowed	polygamous	polygamous	from 1 to 4	from 1 to 4	3 to 5	Yes	6 to 9	6-9	grass	earth/sand	earth/sand	natural childbirth	1-natural childbirth	no	no	no	no	no	1-no	no	no	1
182	43.1014	40-49	tegwana	labourline	Pece division		no		burlobo	burlobo	angagura	m	Acholi	Acholi	yes	Catholic	1-Catholic	completed primary school	completed primary school	formal employment	1-formal employment	taylor	taylor	no	no	married/cohabiting	married/cohabiting	monogamous	monogamous	> 5	> 5	6 to 9	Yes	6 to 9	6-9	grass	earth/sand	earth/sand	natural childbirth	1-natural childbirth	no	no	no	no	no	1-no	no	no	from 2 to 5
183	39.3863	30-39	oilango	oilango	koro	yes	yes	koro lapainat	oilango	oilango	koro	m	Acholi	Acholi	yes	Other	5-Other / No data	completed primary school	completed primary school	not working	not working	-_	No f/i empl. / No data	no	no	married/cohabiting	married/cohabiting	monogamous	monogamous	from 1 to 4	from 1 to 4	more than 9	Yes	6 to 9	6-9	grass	earth/sand	earth/sand	natural childbirth	1-natural childbirth	yes	yes	don't know	don't know / no data	no	1-no	no	no	from 2 to 5
184	38.0548	30-39	paboo	library	Layibi division		no		parabongo	coke	lamogi	F	Acholi	Acholi	yes	Catholic	1-Catholic	completed primary school	completed primary school	not working	not working	-_	No f/i empl. / No data	no	no	married/cohabiting	married/cohabiting	monogamous	monogamous	> 5	> 5	0	no	3 to 5	2-5	grass	earth/sand	earth/sand	natural childbirth	1-natural childbirth	yes	yes	no	no	no	1-no	no	no	from 2 to 5
185	33.8767	30-39	koyolalogi	ojuru	lapul	yes	yes	lapul	wiaabunga	lalogi	lapul	F	Acholi	Acholi	yes	Catholic	1-Catholic	no formal education	no formal education	not working	not working	-_	No f/i empl. / No data	no	no	married/cohabiting	married/cohabiting	monogamous	monogamous	> 5	> 5	3 to 5	Yes	6 to 9	6-9	grass	earth/sand	earth/sand	natural childbirth	1-natural childbirth	no	no	no	no	no	1-no	no	no	from 2 to 5
186	43.8904	40-49	laliya	ariaga	Laroo division	no	no		laliya	ariaga	Laroo division	F	Acholi	Acholi	yes	Anglican/Protestant	2-Anglican/Protestant	completed primary school	completed primary school	not working	not working	-_	No f/i empl. / No data	no	no	widow/widowed	widow/widowed	polygamous	polygamous	0	0	6 to 9	Yes	6 to 9	6-9	grass	earth/sand	earth/sand	natural childbirth	1-natural childbirth	no	no	no	no	yes	2-yes	no	no	from 2 to 5
187	58.6658	50-59	lacor centre	patuda	Layibi division	yes	yes	awee	agwayugi	jimo	lamogi	m	Acholi	Acholi	yes	Catholic	1-Catholic	completed primary school	completed primary school	informal employment	informal employment	business/airdresser/design/artesan/mechanic/seller	business	no	no	married/cohabiting	married/cohabiting	monogamous	monogamous	> 5	> 5	3 to 5	Yes	6 to 9	6-9	grass	earth/sand	earth/sand	natural childbirth	1-natural childbirth	no	no	no	no	no	1-no	no	no	from 2 to 5
189	36.8877	30-39	keyo	palema	lamogi	no	no		keyo	palema	lamogi	F	Acholi	Acholi	yes	Anglican/Protestant	2-Anglican/Protestant	completed primary school	completed primary school	not working	not working	-_	No f/i empl. / No data	no	no	widow/widowed	widow/widowed	polygamous	polygamous	from 1 to 4	from 1 to 4	1	Yes	6 to 9	6-9	grass	earth/sand	earth/sand	natural childbirth	1-natural childbirth	yes	yes	no	no	no	1-no	no	no	from 2 to 5
190	43.0658	40-49	lelabara	paidongo	bobi	no	no		koro pageya	rom	koro	F	Acholi	Acholi	yes	Other	5-Other / No data	no formal education	no formal education	not working	not working	-_	No f/i empl. / No data	no	no	married/cohabiting	married/cohabiting	monogamous	monogamous	from 1 to 4	from 1 to 4	3 to 5	Yes	more than 9	> 9	grass	earth/sand	earth/sand	natural childbirth	1-natural childbirth	no	no	no	no	no	1-no	no	no	from 2 to 5
191	49.8055	40-49	awic	unyama	unyama	yes	yes	unyama	awic	unyama	unyama	m	Acholi	Acholi	yes	Catholic	1-Catholic	completed primary school	completed primary school	formal employment	1-formal employment	soldier/police/ security guard/soldier/guardian	soldier	yes	yes	married/cohabiting	married/cohabiting	monogamous	monogamous	from 1 to 4	from 1 to 4	3 to 5	Yes	more than 9	> 9	grass	earth/sand	earth/sand	natural childbirth	1-natural childbirth	no	no	no	no	no	1-no	no	no	> 5
192	14.8712	<20	oyima		koch goma	no	no		oyima		koch goma	m	Acholi	Acholi	yes	Catholic	1-Catholic	no formal education	no formal education	not working	not working	-_	No f/i empl. / No data	yes	yes	single	single		single / no data	0	0		no	3 to 5	2-5	grass	earth/sand	earth/sand	natural childbirth	1-natural childbirth	no	no	don't know	don't know / no data	don't know	3-don't know / no data	no	no	0
193	27.4712	20-29	pece pawach	gulu	gulu municipality	no	no		pawach	gulu	gulu municipality	F	Acholi	Acholi	yes	Catholic	1-Catholic	completed primary school	completed primary school	formal employment	1-formal employment	business/airdresser/design/artesan/mechanic/seller	business	no	no	married/cohabiting	married/cohabiting	polygamous	polygamous	from 1 to 4	from 1 to 4	3 to 5	Yes	6 to 9	6-9	grass	earth/sand	earth/sand	don't know	3-don't know / no data	yes	yes	don't know	don't know / no data	don't know	3-don't know / no data	no	no	from 2 to 5
194	41.4411	40-49	abuga	alokolum	Ongako	yes	yes	alokolum	kati kati	ongako	gulu municipality	F	Acholi	Acholi	yes	Anglican/Protestant	2-Anglican/Protestant	no formal education	no formal education	not working	not working	-_	No f/i empl. / No data	no	no	divorced/separated	divorced/separated	polygamous	polygamous	from 1 to 4	from 1 to 4	3 to 5	Yes	more than 9	> 9	grass	earth/sand	earth/sand	natural childbirth	1-natural childbirth	no	no	no	no	no	1-no	no	no	1
195	43.3616	40-49	lacor	palema	lamogi	yes	yes	keyo	lacor	palema	lamogi	F	Acholi	Acholi	yes	Catholic	1-Catholic	no formal education	no formal education	not working	not working	-_	No f/i empl. / No data	no	no	married/cohabiting	married/cohabiting	polygamous	polygamous	> 5	> 5	6 to 9	Yes	more than 9	> 9	grass	earth/sand	earth/sand	natural childbirth	1-natural childbirth	yes	yes	no	no	no	1-no	no	no	from 2 to 5
196	40.8904	40-49	ajan	lamola	odek	yes	yes	awere	beimati	teilalwee	amuru	F	Lango	Lango	no	Anglican/Protestant	2-Anglican/Protestant	no formal education	no formal education	not working	not working	-_	No f/i empl. / No data	no	no	married/cohabiting	married/cohabiting	monogamous	monogamous	> 5	> 5	3 to 5	Yes	3 to 5	2-5	grass	earth/sand	earth/sand	natural childbirth	1-natural childbirth	yes	yes	no	no	no	1-no	no	no	from 2 to 5
198	44.3644	40-49	paguro	pakiri	lamogi	yes	yes	wii anono	paguro	pakiri	lamogi	m	Acholi	Acholi	yes	Muslim	4-Muslim	completed senior four	completed senior four	formal employment	1-formal employment	builder	builder	no	no	widow/widowed	widow/widowed	monogamous	monogamous	from 1 to 4	from 1 to 4	more than 9	Yes	6 to 9	6-9	grass	earth/sand	earth/sand	natural childbirth	1-natural childbirth	no	no	no	no	no	1-no	no	no	1
199	32.8685	30-39	laminawoto	alokolum	Layibi division		no		angole	laroo	awere	F	Acholi	Acholi	yes	Catholic	1-Catholic	no formal education	no formal education	not working	not working	-_	No f/i empl. / No data	no	no	married/cohabiting	married/cohabiting	polygamous	polygamous	> 5	> 5	6 to 9	Yes	6 to 9	6-9	grass	earth/sand	earth/sand	natural childbirth	1-natural childbirth	no	no	no	no	no	1-no	no	no	from 2 to 5
200	61.8247	>=60	kasubi	kasubi	gulu municipality	yes	yes	tetugu	layibi	unyama	koro	F	Acholi	Acholi	yes	Anglican/Protestant	2-Anglican/Protestant	completed primary school	completed primary school	not working	not working	-_	No f/i empl. / No data	no	no	married/cohabiting	married/cohabiting	monogamous	monogamous	from 1 to 4	from 1 to 4	6 to 9	Yes	more than 9	> 9	grass	earth/sand	earth/sand	natural childbirth	1-natural childbirth	yes	yes	no	no	no	1-no	no	no	from 2 to 5
201	43.4603	40-49	layibi	kirombe	Layibi division	yes	yes	atiak	pupwonya	payiro	amuru	F	Acholi	Acholi	yes	Anglican/Protestant	2-Anglican/Protestant	completed primary school	completed primary school	not working	not working	-_	No f/i empl. / No data	no	no	widow/widowed	widow/widowed	polygamous	polygamous	from 1 to 4	from 1 to 4	3 to 5	Yes	6 to 9	6-9	grass	earth/sand	earth/sand	natural childbirth	1-natural childbirth	no	no	no	no	no	1-no	no	no	from 2 to 5
202	46.3863	40-49	omel ogwari	omel	paicho	no	no		omel ogwari	omel	paicho	m	Acholi	Acholi	yes	Catholic	1-Catholic	completed primary school	completed primary school	not working	not working	-_	No f/i empl. / No data	yes	yes	married/cohabiting	married/cohabiting	monogamous	monogamous	> 5	> 5	3 to 5	Yes	6 to 9	6-9	grass	earth/sand	earth/sand	natural childbirth	1-natural childbirth	yes	yes	no	no	no	1-no	no	no	from 2 to 5
203	42.8904	40-49	pece	tegwana	vanguard		no		patira	pabit	anaka	F	Acholi	Acholi	yes	Catholic	1-Catholic	no formal education	no formal education	not working	not working	-_	No f/i empl. / No data	no	no	widow/widowed	widow/widowed	polygamous	polygamous	from 1 to 4	from 1 to 4	3 to 5	Yes	6 to 9	6-9	grass	earth/sand	earth/sand	natural childbirth	1-natural childbirth	no	no	no	no	no	1-no	no	no	from 2 to 5
204	37.8877	30-39	patiko pabwo	patiko	gulu municipality	no	no		patiko pabwo	patiko	gulu municipality	F	Acholi	Acholi	yes	Catholic	1-Catholic	no formal education	no formal education	not working	not working	-_	No f/i empl. / No data	no	no	divorced/separated	divorced/separated	polygamous	polygamous	> 5	> 5	3 to 5	Yes	6 to 9	6-9	grass	earth/sand	earth/sand	natural childbirth	1-natural childbirth	yes	yes	no	no	no	1-no	no	no	from 2 to 5
205	29.463	20-29	layibi	teko	omoro	no	no		ongako	onyona	omoro	F	Acholi	Acholi	yes	Catholic	1-Catholic	completed senior four	completed senior four	not working	not working	-_	No f/i empl. / No data	no	no	married/cohabiting	married/cohabiting	monogamous	monogamous	from 1 to 4	from 1 to 4	3 to 5	Yes	6 to 9	6-9	grass	earth/sand	earth/sand	natural childbirth	1-natural childbirth	no	no	no	no	no	1-no	no	no	1
206	60.1781	>=60	akwaa	oboo	lamogi	yes	yes	pagak	akwaa	oboo	lamogi	m	Acholi	Acholi	yes	Catholic	1-Catholic	no formal education	no formal education	not working	not working	-_	No f/i empl. / No data	no	no	married/cohabiting	married/cohabiting	polygamous	polygamous	> 5	> 5	6 to 9	Yes	6 to 9	6-9	grass	earth/sand	earth/sand	natural childbirth	1-natural childbirth	no	no	don't know	don't know / no data	don't know	3-don't know / no data	no	no	from 2 to 5
207	18.7644	<20	kasubi	kanyagoga	bar dege division		no		pandibu	pajobi	Awach	F	Acholi	Acholi	yes	Catholic	1-Catholic	completed primary school	completed primary school	not working	not working	-_	No f/i empl. / No data	no	no	single	single		single / no data	0	0	6 to 9	Yes	3 to 5	2-5	iron	cement/brick	cement/brick	caesarean section	2-caesarean section	no	no	don't know	don't know / no data	don't know	3-don't know / no data	no	no	from 2 to 5
208	52.5014	50-59	panyango	pakiya	panyango	no	no		panyango	pakiya	panyango	F	Alur	Other / no data	no	Muslim	4-Muslim	no formal education	no formal education	peasant farmer	peasant farmer	-_	No f/i empl. / No data	no	no	divorced/separated	divorced/separated		single / no data	from 1 to 4	from 1 to 4		no	6 to 9	6-9	grass	earth/sand	earth/sand	natural childbirth	1-natural childbirth	yes	yes	don't know	don't know / no data	don't know	3-don't know / no data	no	no	from 2 to 5
209	40.7836	40-49	alokolum	alokolum	ongako	yes	yes	ongako	patiko	bungatira	bar dege division	F	Acholi	Acholi	yes	Catholic	1-Catholic	no formal education	no formal education	informal employment	informal employment	business/airdresser/design/artesan/mechanic/seller	business	no	no	married/cohabiting	married/cohabiting	polygamous	polygamous	from 1 to 4	from 1 to 4	6 to 9	Yes	more than 9	> 9	grass	earth/sand	earth/sand	natural childbirth	1-natural childbirth	yes	yes	no	no	no	1-no	no	no	from 2 to 5
210	53.4082	50-59	pece acoyo	pawel	koro	no	no		pece acoyo	pawel	koro	F	Acholi	Acholi	yes	Anglican/Protestant	2-Anglican/Protestant	no formal education	no formal education	not working	not working	-_	No f/i empl. / No data	no	no	married/cohabiting	married/cohabiting	polygamous	polygamous	> 5	> 5	3 to 5	Yes	6 to 9	6-9	grass	earth/sand	earth/sand	natural childbirth	1-natural childbirth	no	no	no	no	no	1-no	no	no	from 2 to 5
211	58.5836	50-59	pece lokung	pece prison	Laroo division	no	no		pece lokung	pece prison	Laroo division	F	Acholi	Acholi	yes	Catholic	1-Catholic	no formal education	no formal education	not working	not working	-_	No f/i empl. / No data	no	no	widow/widowed	widow/widowed	polygamous	polygamous	> 5	> 5	3 to 5	Yes	6 to 9	6-9	grass	earth/sand	earth/sand	natural childbirth	1-natural childbirth	yes	yes	no	no	no	1-no	no	no	from 2 to 5
212	24.7288	20-29	langol	ongako	ongako	yes	yes	langol	langol	ongako	ongako	F	Acholi	Acholi	yes	Catholic	1-Catholic	no formal education	no formal education	not working	not working	-_	No f/i empl. / No data	no	no	divorced/separated	divorced/separated	monogamous	monogamous	from 1 to 4	from 1 to 4	3 to 5	Yes	more than 9	> 9	grass	earth/sand	earth/sand	natural childbirth	1-natural childbirth	yes	yes	no	no	no	1-no	no	no	from 2 to 5
213	51.7315	50-59	custom corner	teko	omoro	no	no		pajule	koro	koro	F	Acholi	Acholi	yes	Catholic	1-Catholic	completed primary school	completed primary school	not working	not working	-_	No f/i empl. / No data	no	no	married/cohabiting	married/cohabiting	polygamous	polygamous	> 5	> 5	3 to 5	Yes	6 to 9	6-9	grass	earth/sand	earth/sand	natural childbirth	1-natural childbirth	no	no	no	no	no	1-no	no	no	1
214	45.9534	40-49	wiaworanga	patuda	layibi division	no	no		lalem	pawatomiro	purongo	F	Acholi	Acholi	yes	Catholic	1-Catholic	completed primary school	completed primary school	not working	not working	-_	No f/i empl. / No data	no	no	married/cohabiting	married/cohabiting	monogamous	monogamous	from 1 to 4	from 1 to 4	6 to 9	Yes	6 to 9	6-9	iron	cement/brick	cement/brick	natural childbirth	1-natural childbirth	no	no	don't know	don't know / no data	yes	2-yes	no	no	from 2 to 5
215	65.589	>=60	laminawino	kal	ongako	yes	yes	ongako	palenga	bobi	omoro	F	Acholi	Acholi	yes	Catholic	1-Catholic	no formal education	no formal education		No data	-_	No f/i empl. / No data	no	no	married/cohabiting	married/cohabiting	monogamous	monogamous	> 5	> 5	6 to 9	Yes	6 to 9	6-9	grass	earth/sand	earth/sand	natural childbirth	1-natural childbirth	yes	yes	no	no	no	1-no	no	no	from 2 to 5
216	37.3973	30-39	ariaga	ariaga	Laroo division	yes	yes	acolpi	paowat	paowat south	OGILI	F	Acholi	Acholi	yes	Catholic	1-Catholic	no formal education	no formal education	informal employment	informal employment	business/airdresser/design/artesan/mechanic/seller	business	no	no	divorced/separated	divorced/separated	polygamous	polygamous	> 5	> 5	3 to 5	Yes	6 to 9	6-9	grass	earth/sand	earth/sand	natural childbirth	1-natural childbirth	yes	yes	don't know	don't know / no data	don't know	3-don't know / no data	no	no	from 2 to 5
217	55.9315	50-59	lukodi	st martin	Bungatira	yes	yes	coope	lukome	lukome	Bungatira	F	Acholi	Acholi	yes	Catholic	1-Catholic	completed primary school	completed primary school	not working	not working	-_	No f/i empl. / No data	no	no	widow/widowed	widow/widowed	polygamous	polygamous	from 1 to 4	from 1 to 4	2	Yes	6 to 9	6-9	grass	earth/sand	earth/sand	natural childbirth	1-natural childbirth	no	no	don't know	don't know / no data	don't know	3-don't know / no data	no	no	from 2 to 5
218	43.9507	40-49	adwoo	gemoniot	ACHOLI BUR	no	no		adwoo	gemoniot	ACHOLI BUR	m	Acholi	Acholi	yes	Catholic	1-Catholic	no formal education	no formal education	not working	not working	-_	No f/i empl. / No data	no	no	married/cohabiting	married/cohabiting	monogamous	monogamous	from 1 to 4	from 1 to 4	3 to 5	Yes	more than 9	> 9	grass	earth/sand	earth/sand	natural childbirth	1-natural childbirth	yes	yes	no	no	no	1-no	no	no	from 2 to 5
219	46.3808	40-49	layamo	pamuca	amuru	yes	yes	olwal	layamo	pamuca	amuru	F	Acholi	Acholi	yes	Catholic	1-Catholic	no formal education	no formal education	not working	not working	-_	No f/i empl. / No data	no	no	married/cohabiting	married/cohabiting	monogamous	monogamous	> 5	> 5	3 to 5	Yes	6 to 9	6-9	grass	earth/sand	earth/sand	natural childbirth	1-natural childbirth	yes	yes	don't know	don't know / no data	don't know	3-don't know / no data	no	no	1
220	31.8301	30-39	bar	palenga	bobi	yes	yes	palenga	bar	palenga	bobi	m	Acholi	Acholi	yes	Catholic	1-Catholic	completed primary school	completed primary school	informal employment	informal employment	driver	1-driver	no	no	married/cohabiting	married/cohabiting	polygamous	polygamous	> 5	> 5	6 to 9	Yes	more than 9	> 9	grass	earth/sand	earth/sand	natural childbirth	1-natural childbirth	yes	yes	no	no	no	1-no	no	no	from 2 to 5
221	25.3342	20-29	airfield	bardege	bar dege division	no	no		parabungo	coke	lamogi	F	Acholi	Acholi	yes	Catholic	1-Catholic	no formal education	no formal education	informal employment	informal employment	business/airdresser/design/artesan/mechanic/seller	business	no	no	widow/widowed	widow/widowed	polygamous	polygamous	from 1 to 4	from 1 to 4	2	Yes	3 to 5	2-5	grass	earth/sand	earth/sand	natural childbirth	1-natural childbirth	no	no	no	no	no	1-no	no	no	1
223	27.8822	20-29	industrial area	layibi	Layibi division	yes	yes	orom	lungayamura	luolwa	OROM	F	Acholi	Acholi	yes	Catholic	1-Catholic	no formal education	no formal education	informal employment	informal employment	business/airdresser/design/artesan/mechanic/seller	business	no	no	married/cohabiting	married/cohabiting	polygamous	polygamous	from 1 to 4	from 1 to 4	6 to 9	Yes	3 to 5	2-5	grass	earth/sand	earth/sand	natural childbirth	1-natural childbirth	no	no	no	no	no	1-no	no	no	from 2 to 5
225	36.5315	30-39	pece	tegwana	vanguard	no	no		labwoch	koro	amuru	F	Acholi	Acholi	yes	Catholic	1-Catholic	completed primary school	completed primary school	informal employment	informal employment	business/airdresser/design/artesan/mechanic/seller	business	no	no	divorced/separated	divorced/separated		single / no data	from 1 to 4	from 1 to 4	3 to 5	Yes	more than 9	> 9	grass	earth/sand	earth/sand	natural childbirth	1-natural childbirth	yes	yes	no	no	no	1-no	no	no	from 2 to 5
226	58.2329	50-59	lacor centre	patuda	gulu municipality	no	no		oruka	patuda	purongo	F	Acholi	Acholi	yes	Catholic	1-Catholic	completed senior four	completed senior four	not working	not working	-_	No f/i empl. / No data	no	no	widow/widowed	widow/widowed		single / no data	> 5	> 5	1	Yes	3 to 5	2-5	grass	earth/sand	earth/sand	natural childbirth	1-natural childbirth	yes	yes	no	no	no	1-no	no	no	from 2 to 5
227	59.4548	50-59	aywee	tegwana	Pece division	no	no		opidi	onyona	ongako	m	Acholi	Acholi	yes	Anglican/Protestant	2-Anglican/Protestant	completed senior four	completed senior four	formal employment	1-formal employment	teacher	teacher	no	no	married/cohabiting	married/cohabiting	monogamous	monogamous	> 5	> 5	6 to 9	Yes	6 to 9	6-9	grass	earth/sand	earth/sand	natural childbirth	1-natural childbirth	no	no	no	no	no	1-no	no	no	from 2 to 5
229	28.7397	20-29	patuda	layibi	Layibi division	no	no		lacor centre	patuda	Layibi division	F	Acholi	Acholi	yes	Catholic	1-Catholic	no formal education	no formal education	peasant farmer	peasant farmer	-_	No f/i empl. / No data	no	no	married/cohabiting	married/cohabiting	monogamous	monogamous	> 5	> 5	3 to 5	Yes	3 to 5	2-5	grass	earth/sand	earth/sand	natural childbirth	1-natural childbirth	no	no	Yes	Yes	yes	2-yes	no	no	from 2 to 5
230	44.9233	40-49	tegwana	tegwana	vanguard	yes	yes	paicho	paicho	teolam		F	Acholi	Acholi	yes	Other	5-Other / No data	no formal education	no formal education	not working	not working	-_	No f/i empl. / No data	no	no	widow/widowed	widow/widowed		single / no data	0	0	6 to 9	Yes	6 to 9	6-9	grass	earth/sand	earth/sand	natural childbirth	1-natural childbirth	no	no	Yes	Yes	yes	2-yes	no	no	from 2 to 5
231	49.4959	40-49	tegwana	tegwana	Pece division	no	no		adak	lukwir	Lalogi	m	Acholi	Acholi	yes	Muslim	4-Muslim	completed primary school	completed primary school	informal employment	informal employment	business/airdresser/design/artesan/mechanic/seller	business	yes	yes	married/cohabiting	married/cohabiting	monogamous	monogamous	> 5	> 5	6 to 9	Yes	6 to 9	6-9	grass	earth/sand	earth/sand	natural childbirth	1-natural childbirth	yes	yes	no	no	no	1-no	no	no	from 2 to 5
232	37.8904	30-39	adik	minakulu		yes	yes	adik	adik	minakulu		F	Lango	Lango	no	Anglican/Protestant	2-Anglican/Protestant	no formal education	no formal education	not working	not working	-_	No f/i empl. / No data	no	no	divorced/separated	divorced/separated		single / no data	> 5	> 5	6 to 9	Yes	more than 9	> 9	grass	earth/sand	earth/sand	natural childbirth	1-natural childbirth	yes	yes	no	no	no	1-no	no	no	from 2 to 5
233	53.1973	50-59	aringorwoi	teko	Layibi division	no	no		koro	labwoch	omoro	F	Acholi	Acholi	yes	Catholic	1-Catholic	completed primary school	completed primary school	not working	not working	-_	No f/i empl. / No data	no	no	widow/widowed	widow/widowed		single / no data	from 1 to 4	from 1 to 4	0	no	more than 9	> 9	grass	earth/sand	earth/sand	natural childbirth	1-natural childbirth	yes	yes	no	no	no	1-no	no	no	from 2 to 5
234	54.3534	50-59	pukure	lacor	lamogi	yes	yes	custom corner	onyona	peya	ongako	F	Acholi	Acholi	yes	Catholic	1-Catholic	completed primary school	completed primary school	not working	not working	-_	No f/i empl. / No data	no	no	married/cohabiting	married/cohabiting	monogamous	monogamous	> 5	> 5	6 to 9	Yes	6 to 9	6-9	grass	earth/sand	earth/sand	natural childbirth	1-natural childbirth	no	no	no	no	no	1-no	no	no	1
235	58.3562	50-59	keyo	kasubi	bar dege division	yes	yes	purongo	purongo	pabit		F	Acholi	Acholi	yes	Anglican/Protestant	2-Anglican/Protestant	no formal education	no formal education	not working	not working	-_	No f/i empl. / No data	no	no	widow/widowed	widow/widowed		single / no data	> 5	> 5	1	Yes	more than 9	> 9	grass	earth/sand	earth/sand	natural childbirth	1-natural childbirth	yes	yes	no	no	no	1-no	no	no	from 2 to 5
236	49.8986	40-49	alokolum	gwenotwom	Ongako	yes	yes	alokolum	lala	panyabono	alero	F	Acholi	Acholi	yes	Catholic	1-Catholic	no formal education	no formal education	not working	not working	-_	No f/i empl. / No data	no	no	married/cohabiting	married/cohabiting	polygamous	polygamous	0	0	3 to 5	Yes	6 to 9	6-9	grass	earth/sand	earth/sand	natural childbirth	1-natural childbirth	yes	yes	no	no	no	1-no	no	no	from 2 to 5
237	38.8904	30-39	obot	agonga	koch goma	yes	yes	koch ongako	obot	agonga	koch goma	F	Acholi	Acholi	yes	Catholic	1-Catholic	no formal education	no formal education	not working	not working	-_	No f/i empl. / No data	no	no	widow/widowed	widow/widowed		single / no data	from 1 to 4	from 1 to 4	6 to 9	Yes	more than 9	> 9	grass	earth/sand	earth/sand	natural childbirth	1-natural childbirth	yes	yes	no	no	no	1-no	no	no	from 2 to 5
238	49.8384	40-49	nwoya kambworu	paboo	alero	yes	yes	anaka	wangalango	paromo	anaka	F	Acholi	Acholi	yes	Catholic	1-Catholic	no formal education	no formal education	peasant farmer	peasant farmer	-_	No f/i empl. / No data	no	no	widow/widowed	widow/widowed	monogamous	monogamous	0	0	6 to 9	Yes	6 to 9	6-9	grass	earth/sand	earth/sand	natural childbirth	1-natural childbirth	yes	yes	don't know	don't know / no data	don't know	3-don't know / no data	no	no	from 2 to 5
240	45.1068	40-49	nyakashanra	nyakashanra	KAHARO	no	no		nyakashanra	nyakashanra	KAHARO	F	other	Other / no data	no	Anglican/Protestant	2-Anglican/Protestant	no formal education	no formal education	peasant farmer	peasant farmer	-_	No f/i empl. / No data	no	no	married/cohabiting	married/cohabiting	polygamous	polygamous	from 1 to 4	from 1 to 4	3 to 5	Yes	6 to 9	6-9	iron	cement/brick	cement/brick	natural childbirth	1-natural childbirth	no	no	no	no	no	1-no	no	no	from 2 to 5
241	52.7315	50-59	langol	pangu		no	no		patuda	amilobo		F		Other / no data	no	Catholic	1-Catholic	no formal education	no formal education	not working	not working	-_	No f/i empl. / No data	no	no	married/cohabiting	married/cohabiting	polygamous	polygamous	from 1 to 4	from 1 to 4	3 to 5	Yes	3 to 5	2-5	grass	earth/sand	earth/sand	natural childbirth	1-natural childbirth	no	no	no	no	no	1-no	no	no	from 2 to 5
242	32.589	30-39	oyuru	akworo	LABONGAMIDA	no	no		awch	pandwong		F	Acholi	Acholi	yes	Catholic	1-Catholic	completed senior six	completed senior six	formal employment	1-formal employment	engeneer/lab technitian/nurse/office/social worker/researcher/journalist	engeneer	no	no	single	single		single / no data		0	more than 9	Yes	more than 9	> 9	grass	earth/sand	earth/sand	natural childbirth	1-natural childbirth	no	no	no	no	no	1-no	no	no	from 2 to 5
244	12.8795	<20	bar dege	forgod	bar dege division	no	no		bar dege	forgod	bar dege division	m	Acholi	Acholi	yes	Catholic	1-Catholic	completed primary school	completed primary school	not working	not working	-_	No f/i empl. / No data	no	no	single	single		single / no data	0	0	1	Yes	1	0-1	grass	earth/sand	earth/sand	don't know	3-don't know / no data	no	no	don't know	don't know / no data	no	1-no	no	no	0
246	54.6575	50-59		ariaga	Laroo division	no	no		bwobo	alokolum	ongako	m	Acholi	Acholi	yes	Catholic	1-Catholic	qualification afther senior six	qualification afther senior six	formal employment	1-formal employment	soldier/police/ security guard/soldier/guardian	soldier	no	no	married/cohabiting	married/cohabiting	monogamous	monogamous	from 1 to 4	from 1 to 4	0	no	6 to 9	6-9	grass	earth/sand	earth/sand	natural childbirth	1-natural childbirth	yes	yes	no	no	yes	2-yes	yes	yes	> 5
247	36.8959	30-39	wiaworanga	layibi	Layibi division	no	no		labongadero	labongadero		F	Acholi	Acholi	yes	Catholic	1-Catholic	no formal education	no formal education	informal employment	informal employment	business/airdresser/design/artesan/mechanic/seller	business	no	no	married/cohabiting	married/cohabiting	polygamous	polygamous	> 5	> 5	1	Yes	6 to 9	6-9	grass	earth/sand	earth/sand	natural childbirth	1-natural childbirth	no	no	no	no	no	1-no	no	no	from 2 to 5
248	45.4082	40-49	pongdwong	pakwelo	unyama	yes	yes	unyama	pongdwong	pakwelo	unyama	F	Acholi	Acholi	yes	Catholic	1-Catholic	completed primary school	completed primary school	not working	not working	-_	No f/i empl. / No data	no	no	divorced/separated	divorced/separated		single / no data	> 5	> 5	3 to 5	Yes	6 to 9	6-9	grass	earth/sand	earth/sand	natural childbirth	1-natural childbirth	no	no	no	no	no	1-no	no	no	from 2 to 5
249	41.4247	40-49	gotrigo	pangu	alero	yes	yes	alokolum	gotrigo	pangu	alero	F	Acholi	Acholi	yes	Catholic	1-Catholic	no formal education	no formal education	not working	not working	-_	No f/i empl. / No data	no	no	widow/widowed	widow/widowed		single / no data	from 1 to 4	from 1 to 4	3 to 5	Yes	3 to 5	2-5	grass	earth/sand	earth/sand	natural childbirth	1-natural childbirth	yes	yes	no	no	no	1-no	no	no	from 2 to 5
250	51.989	50-59	layibi	go down	Layibi division	no	no		pawel	pawel	atiak	F	Acholi	Acholi	yes	Anglican/Protestant	2-Anglican/Protestant	completed primary school	completed primary school	not working	not working	-_	No f/i empl. / No data	no	no	married/cohabiting	married/cohabiting	monogamous	monogamous	> 5	> 5	more than 9	Yes	6 to 9	6-9	grass	earth/sand	earth/sand	natural childbirth	1-natural childbirth	no	no	no	no	yes	2-yes	no	no	from 2 to 5
251	46.463	40-49	layibi	techo	koro	no	no		layibi	techo	koro	F	Acholi	Acholi	yes	Catholic	1-Catholic	qualification afther senior six	qualification afther senior six	formal employment	1-formal employment	-_	No f/i empl. / No data	no	no	married/cohabiting	married/cohabiting	monogamous	monogamous	from 1 to 4	from 1 to 4	6 to 9	Yes	6 to 9	6-9	iron	cement/brick	cement/brick	natural childbirth	1-natural childbirth	no	no	no	no	no	1-no	no	no	from 2 to 5
252	31.211	30-39	oitimo	oitimo	Bungatira	yes	yes	wii anono	kaladima	ayugi	pagoro	F	Acholi	Acholi	yes	Catholic	1-Catholic	completed primary school	completed primary school	not working	not working	-_	No f/i empl. / No data	no	no	married/cohabiting	married/cohabiting	polygamous	polygamous	from 1 to 4	from 1 to 4	6 to 9	Yes	more than 9	> 9	grass	earth/sand	earth/sand	natural childbirth	1-natural childbirth	no	no	no	no	no	1-no	no	no	1
253	11.8767	<20	abuga	rom	ongako	yes	yes	lacor	rimo	pogem		m	Acholi	Acholi	yes	Other	5-Other / No data	no formal education	no formal education		No data	-_	No f/i empl. / No data	no	no		No data		single / no data	0	0	3 to 5	Yes	6 to 9	6-9	iron	cement/brick	cement/brick	natural childbirth	1-natural childbirth	no	no	don't know	don't know / no data	no	1-no	no	no	0
254	36.8932	30-39	paromo	padung	awach	yes	yes	awach	paromo	padung	awach	m	Acholi	Acholi	yes	Catholic	1-Catholic	completed primary school	completed primary school	not working	not working	-_	No f/i empl. / No data	yes	yes	married/cohabiting	married/cohabiting	polygamous	polygamous	> 5	> 5	0	no	3 to 5	2-5	grass	earth/sand	earth/sand	natural childbirth	1-natural childbirth	yes	yes	no	no	no	1-no	no	no	from 2 to 5
255	37.589	30-39	kasubi	bardege	bar dege division	no	no		ayac	panyabono	Bungatira	F	Acholi	Acholi	yes	Catholic	1-Catholic	completed primary school	completed primary school	not working	not working	-_	No f/i empl. / No data	no	no	married/cohabiting	married/cohabiting	polygamous	polygamous	> 5	> 5	2	Yes	6 to 9	6-9	grass	earth/sand	earth/sand	natural childbirth	1-natural childbirth	no	no	no	no	no	1-no	no	no	from 2 to 5
256	49.0164	40-49	kanyagoga	kanyagoga	bar dege division	no	no		botringo	pangu	alero	m	Acholi	Acholi	yes	Catholic	1-Catholic	completed primary school	completed primary school	formal employment	1-formal employment	soldier/police/ security guard/soldier/guardian	soldier	yes	yes	married/cohabiting	married/cohabiting	monogamous	monogamous	> 5	> 5	6 to 9	Yes	6 to 9	6-9	grass	earth/sand	earth/sand	natural childbirth	1-natural childbirth	yes	yes	no	no	no	1-no	no	no	> 5
258	33.8932	30-39	lwalakwar	lacor	lamogi	yes	yes	akurokwe	lacor	pukure	lamogi	F	Acholi	Acholi	yes	Catholic	1-Catholic	no formal education	no formal education	not working	not working	-_	No f/i empl. / No data	no	no	married/cohabiting	married/cohabiting	polygamous	polygamous	> 5	> 5	6 to 9	Yes	6 to 9	6-9	grass	earth/sand	earth/sand	natural childbirth	1-natural childbirth	no	no	no	no	no	1-no	no	no	from 2 to 5
259	36.3671	30-39	kalokura	kal	alero	no	no		okura	kal	alero	m	Acholi	Acholi	yes	Catholic	1-Catholic	completed primary school	completed primary school	not working	not working	-_	No f/i empl. / No data	no	no	married/cohabiting	married/cohabiting	monogamous	monogamous	> 5	> 5	3 to 5	Yes	3 to 5	2-5	grass	earth/sand	earth/sand	natural childbirth	1-natural childbirth	yes	yes	no	no	no	1-no	no	no	> 5
260	41.7808	40-49	layibi	godown	layibi division	no	no		koch kweyo	abwoch	ongako	F	Acholi	Acholi	yes	Catholic	1-Catholic	completed primary school	completed primary school	not working	not working	-_	No f/i empl. / No data	no	no	married/cohabiting	married/cohabiting	polygamous	polygamous	from 1 to 4	from 1 to 4	6 to 9	Yes	more than 9	> 9	grass	earth/sand	earth/sand	natural childbirth	1-natural childbirth	yes	yes	no	no	no	1-no	no	no	from 2 to 5
261	57.3836	50-59	aworanga	patuda	ongako	no	no		aworanga	patuda	ongako	m	Acholi	Acholi	yes	Catholic	1-Catholic	completed primary school	completed primary school	not working	not working	-_	No f/i empl. / No data	no	no	married/cohabiting	married/cohabiting	monogamous	monogamous	from 1 to 4	from 1 to 4	6 to 9	Yes	6 to 9	6-9	grass	earth/sand	earth/sand	natural childbirth	1-natural childbirth	no	no	no	no	no	1-no	no	no	from 2 to 5
262	36.589	30-39	lajwa tek	pageia	koro	yes	yes	koro abili	lajwa tek	pageia	koro	F	Acholi	Acholi	yes	Catholic	1-Catholic	no formal education	no formal education	informal employment	informal employment	business/airdresser/design/artesan/mechanic/seller	business	no	no	divorced/separated	divorced/separated		single / no data	from 1 to 4	from 1 to 4	1	Yes	6 to 9	6-9	grass	earth/sand	earth/sand	natural childbirth	1-natural childbirth	no	no	no	no	no	1-no	no	no	from 2 to 5
263	43.463	40-49	aringorwot	techo	layibi division	no	no		lodi	paromo	purongo	F	Acholi	Acholi	yes	Catholic	1-Catholic	completed primary school	completed primary school	formal employment	1-formal employment	business/airdresser/design/artesan/mechanic/seller	business	no	no	widow/widowed	widow/widowed		single / no data	> 5	> 5	6 to 9	Yes	6 to 9	6-9	grass	earth/sand	earth/sand	natural childbirth	1-natural childbirth	no	no	no	no	no	1-no	no	no	from 2 to 5
264			bwobo manam	alokolum	ongako	yes	yes	alokolum	bwobo manam	alokolum	ongako	F	Acholi	Acholi	yes	Anglican/Protestant	2-Anglican/Protestant	no formal education	no formal education	peasant farmer	peasant farmer	-_	No f/i empl. / No data	no	no	widow/widowed	widow/widowed	monogamous	monogamous	> 5	> 5	6 to 9	Yes	3 to 5	2-5	grass	earth/sand	earth/sand	natural childbirth	1-natural childbirth	yes	yes	don't know	don't know / no data	no	1-no	no	no	1
265	43.9014	40-49	oluba	akomo	ongako	yes	yes	ongako	oluba	akomo	ongako	F	Acholi	Acholi	yes	Catholic	1-Catholic	no formal education	no formal education	not working	not working	-_	No f/i empl. / No data	no	no	widow/widowed	widow/widowed		single / no data	> 5	> 5	3 to 5	Yes	6 to 9	6-9	grass	earth/sand	earth/sand	natural childbirth	1-natural childbirth	no	no	no	no	no	1-no	no	no	1
266	30.4466	30-39	obia west	forgod	bar dege division	yes	yes	keyo			kilak	F	Acholi	Acholi	yes	Other	5-Other / No data	completed senior four	completed senior four	not working	not working	-_	No f/i empl. / No data	no	no	married/cohabiting	married/cohabiting	polygamous	polygamous	from 1 to 4	from 1 to 4	6 to 9	Yes	more than 9	> 9	grass	earth/sand	earth/sand	natural childbirth	1-natural childbirth	no	no	no	no	no	1-no	no	no	from 2 to 5
267	51.9068	50-59	rwotobilo	atiaba	Bungatira	yes	yes	coope	rwotobilo	atiaba	Bungatira	F	Acholi	Acholi	yes	Catholic	1-Catholic	no formal education	no formal education	not working	not working	-_	No f/i empl. / No data	no	no	widow/widowed	widow/widowed		single / no data	from 1 to 4	from 1 to 4	2	Yes	6 to 9	6-9	grass	earth/sand	earth/sand	natural childbirth	1-natural childbirth	no	no	no	no	no	1-no	no	no	from 2 to 5
268	40.5205	40-49	aywee	toro	amuru	yes	yes	amuru	aywee	toro	amuru	m	Acholi	Acholi	yes		5-Other / No data	completed primary school	completed primary school	not working	not working	-_	No f/i empl. / No data	yes	yes	divorced/separated	divorced/separated		single / no data	> 5	> 5	3 to 5	Yes	6 to 9	6-9	grass	earth/sand	earth/sand	natural childbirth	1-natural childbirth	no	no	don't know	don't know / no data	no	1-no	no	no	> 5
269	39.8986	30-39	layamo	pamuca	amuru	yes	yes	labongogali	layamo	pamuca	amuru	m	Acholi	Acholi	yes	Catholic	1-Catholic	no formal education	no formal education	not working	not working	-_	No f/i empl. / No data	no	no	married/cohabiting	married/cohabiting	monogamous	monogamous	from 1 to 4	from 1 to 4	6 to 9	Yes	3 to 5	2-5	grass	earth/sand	earth/sand	natural childbirth	1-natural childbirth	yes	yes	no	no	no	1-no	no	no	from 2 to 5
270	33.4219	30-39	abuga	patuda	Ongako	yes	yes	anaka	kimene	paibwor		F	Acholi	Acholi	yes	Catholic	1-Catholic	no formal education	no formal education	not working	not working	-_	No f/i empl. / No data	no	no	married/cohabiting	married/cohabiting	monogamous	monogamous	from 1 to 4	from 1 to 4	6 to 9	Yes	3 to 5	2-5	grass	earth/sand	earth/sand	natural childbirth	1-natural childbirth	yes	yes	no	no	no	1-no	no	no	from 2 to 5
271	46.3452	40-49	pakiri	palema	lamogi	yes	yes	pagak	pakiri	palema	lamogi	m	Acholi	Acholi	yes	Catholic	1-Catholic	completed primary school	completed primary school	not working	not working	-_	No f/i empl. / No data	no	no	widow/widowed	widow/widowed		single / no data	from 1 to 4	from 1 to 4	1	Yes	2	2-5	grass	earth/sand	earth/sand	natural childbirth	1-natural childbirth	no	no	no	no	no	1-no	no	no	from 2 to 5
272	38.8986	30-39	langole	bolo	awere	yes	yes	alero	paicho	onyama	paicho	F	Acholi	Acholi	yes		5-Other / No data	no formal education	no formal education	not working	not working	-_	No f/i empl. / No data	no	no	married/cohabiting	married/cohabiting	polygamous	polygamous	> 5	> 5	1	Yes	3 to 5	2-5	grass	earth/sand	earth/sand	natural childbirth	1-natural childbirth	yes	yes	no	no	no	1-no	no	no	from 2 to 5
273	36.5041	30-39	tegwana	pece	Pece division	no	no		anyadwe	kal	patiko	m	Acholi	Acholi	yes	Catholic	1-Catholic	completed primary school	completed primary school	formal employment	1-formal employment	business/airdresser/design/artesan/mechanic/seller	business	no	no	married/cohabiting	married/cohabiting	monogamous	monogamous	from 1 to 4	from 1 to 4	3 to 5	Yes	3 to 5	2-5	grass	earth/sand	earth/sand	natural childbirth	1-natural childbirth	yes	yes	no	no	no	1-no	no	no	from 2 to 5
274	51.5589	50-59	layibi	tegwana	Pece division	yes	yes	onyama	aswa	lalworo	paicho	F	Acholi	Acholi	yes	Catholic	1-Catholic	completed primary school	completed primary school	not working	not working	-_	No f/i empl. / No data	no	no	married/cohabiting	married/cohabiting	polygamous	polygamous	from 1 to 4	from 1 to 4	6 to 9	Yes	2	2-5	grass	earth/sand	earth/sand	natural childbirth	1-natural childbirth	yes	yes	no	no	no	1-no	no	no	from 2 to 5
275	50.074	50-59	teogali	patuda	Ongako	no	no		atede	atede	koro	F	Acholi	Acholi	yes	Catholic	1-Catholic	completed primary school	completed primary school	formal employment	1-formal employment	-_	No f/i empl. / No data	no	no	married/cohabiting	married/cohabiting	polygamous	polygamous	> 5	> 5	6 to 9	Yes	3 to 5	2-5	iron	cement/brick	cement/brick	natural childbirth	1-natural childbirth	no	no	no	no	no	1-no	no	no	1
276	38.8959	30-39	gweno town	alokolum	Ongako	yes	yes	alokolum	gweno town	alokolum	Ongako	F	Acholi	Acholi	yes	Catholic	1-Catholic	completed senior four	completed senior four	not working	not working	-_	No f/i empl. / No data	no	no	divorced/separated	divorced/separated		single / no data	from 1 to 4	from 1 to 4	more than 9	Yes	3 to 5	2-5	grass	earth/sand	earth/sand	natural childbirth	1-natural childbirth	no	no	no	no	no	1-no	no	no	> 5
277	42.8521	40-49	owak	abwoch	Ongako	no	no		olet	pamolo	labongo layamo	F	Acholi	Acholi	yes	Catholic	1-Catholic	no formal education	no formal education	not working	not working	-_	No f/i empl. / No data	no	no	married/cohabiting	married/cohabiting	polygamous	polygamous	> 5	> 5	3 to 5	Yes	2	2-5	grass	earth/sand	earth/sand	natural childbirth	1-natural childbirth	yes	yes	no	no	no	1-no	no	no	from 2 to 5
278	48.3589	40-49	pabwo	pabwo	Bungatira	yes	yes	keyo	nagwela	gojani	atanga	F	Acholi	Acholi	yes	Other	5-Other / No data	completed primary school	completed primary school	not working	not working	-_	No f/i empl. / No data	no	no	married/cohabiting	married/cohabiting	monogamous	monogamous	> 5	> 5	3 to 5	Yes	3 to 5	2-5	grass	earth/sand	earth/sand	natural childbirth	1-natural childbirth	yes	yes	no	no	no	1-no	no	no	from 2 to 5
279	47.9041	40-49	aywee b	toro	amuru	yes	yes	amuru	parabongo	coke	lamogi	F	Acholi	Acholi	yes	Catholic	1-Catholic	no formal education	no formal education	not working	not working	-_	No f/i empl. / No data	no	no	married/cohabiting	married/cohabiting	polygamous	polygamous	> 5	> 5	6 to 9	Yes	6 to 9	6-9	grass	earth/sand	earth/sand	natural childbirth	1-natural childbirth	no	no	don't know	don't know / no data	no	1-no	no	no	from 2 to 5
280	56.074	50-59	agwee	agwee	Laroo division	no	no		amida	atut	wol	F	Acholi	Acholi	yes	Catholic	1-Catholic	completed senior four	completed senior four	not working	not working	-_	No f/i empl. / No data	no	no	widow/widowed	widow/widowed		single / no data	from 1 to 4	from 1 to 4	3 to 5	Yes	6 to 9	6-9	grass	earth/sand	earth/sand	natural childbirth	1-natural childbirth	yes	yes	no	no	no	1-no	no	no	from 2 to 5
281	34.8	30-39	vanguard	tegwana	vanguard		no		pageya	laroo	Bungatira	F	Acholi	Acholi	yes	Catholic	1-Catholic	no formal education	no formal education	informal employment	informal employment	business/airdresser/design/artesan/mechanic/seller	business	no	no	married/cohabiting	married/cohabiting	polygamous	polygamous	from 1 to 4	from 1 to 4	6 to 9	Yes	6 to 9	6-9	grass	earth/sand	earth/sand	natural childbirth	1-natural childbirth	yes	yes	no	no	no	1-no	no	no	from 2 to 5
282	44.9041	40-49	limo	agwee	Laroo division	yes	yes	paicho	kalwumu	palwumu	paicho	F	Acholi	Acholi	yes	Catholic	1-Catholic	no formal education	no formal education	not working	not working	-_	No f/i empl. / No data	no	no	widow/widowed	widow/widowed		single / no data	> 5	> 5	1	Yes	3 to 5	2-5	grass	earth/sand	earth/sand	natural childbirth	1-natural childbirth	yes	yes	no	no	no	1-no	no	no	from 2 to 5
283	31.7479	30-39	pece vanguard	vanguard	Pece division	no	no		lukwii	parwech	lalogi	F	Acholi	Acholi	yes	Catholic	1-Catholic	completed primary school	completed primary school	not working	not working	-_	No f/i empl. / No data	no	no	married/cohabiting	married/cohabiting	polygamous	polygamous	> 5	> 5	3 to 5	Yes	6 to 9	6-9	grass	earth/sand	earth/sand	natural childbirth	1-natural childbirth	no	no	no	no	no	1-no	no	no	from 2 to 5
284	53.4438	50-59	kati kati	alokolum	Ongako	yes	yes	rackoko	lira palwo	lira palwo	omot	F	Acholi	Acholi	yes	Catholic	1-Catholic	no formal education	no formal education	not working	not working	-_	No f/i empl. / No data	no	no	widow/widowed	widow/widowed	monogamous	monogamous	> 5	> 5	3 to 5	Yes	3 to 5	2-5	grass	earth/sand	earth/sand	natural childbirth	1-natural childbirth	no	no	no	no	no	1-no	no	no	from 2 to 5
285	33.4493	30-39	laliya	laliya	Bungatira	no	no		palaro	pacer	parabongo	F	Acholi	Acholi	yes	Catholic	1-Catholic	qualification afther senior six	qualification afther senior six	not working	not working	-_	No f/i empl. / No data	no	no	married/cohabiting	married/cohabiting	monogamous	monogamous	from 1 to 4	from 1 to 4	1	Yes	3 to 5	2-5	iron	cement/brick	cement/brick	caesarean section	2-caesarean section	no	no	no	no	no	1-no	no	no	from 2 to 5
286	41.1397	40-49	gweno town	alokolum	Ongako	yes	yes	alokolum	gweno town	alokolum	Ongako	F	Acholi	Acholi	yes	Catholic	1-Catholic	no formal education	no formal education	not working	not working	-_	No f/i empl. / No data	no	no	widow/widowed	widow/widowed		single / no data	from 1 to 4	from 1 to 4	3 to 5	Yes	2	2-5	grass	earth/sand	earth/sand	natural childbirth	1-natural childbirth	no	no	don't know	don't know / no data	no	1-no	no	no	from 2 to 5
287	40.8986	40-49	obia est	forgod	bar dege division	yes	yes	amuru	opulacen	ojuro		F	Acholi	Acholi	yes	Catholic	1-Catholic	no formal education	no formal education	not working	not working	-_	No f/i empl. / No data	no	no	married/cohabiting	married/cohabiting	monogamous	monogamous	from 1 to 4	from 1 to 4	1	Yes	6 to 9	6-9	grass	earth/sand	earth/sand	natural childbirth	1-natural childbirth	yes	yes	no	no	no	1-no	no	no	from 2 to 5
288	45.074	40-49	amaa	opok a	koch goma	yes	yes	koch goma	lukutu	amaa	koch goma	F	Acholi	Acholi	yes	Catholic	1-Catholic	no formal education	no formal education	not working	not working	-_	No f/i empl. / No data	no	no	divorced/separated	divorced/separated		single / no data	> 5	> 5	3 to 5	Yes	6 to 9	6-9	grass	earth/sand	earth/sand	natural childbirth	1-natural childbirth	yes	yes	don't know	don't know / no data	don't know	3-don't know / no data	no	no	> 5
290	47.9123	40-49	gweno town	alokolum	ongako	yes	yes	alokolum	otumpili	otumpili	ongako	F	Acholi	Acholi	yes	Catholic	1-Catholic	no formal education	no formal education		No data	-_	No f/i empl. / No data	yes	yes	widow/widowed	widow/widowed	monogamous	monogamous	from 1 to 4	from 1 to 4	6 to 9	Yes	6 to 9	6-9	grass	earth/sand	earth/sand	natural childbirth	1-natural childbirth	yes	yes	don't know	don't know / no data	no	1-no	no	no	from 2 to 5
291	72.8027	>=60	abuga	patuda	ongako	no	no		adwongokomo	akuca	ngai	m	Lango	Lango	no	Anglican/Protestant	2-Anglican/Protestant	completed primary school	completed primary school	informal employment	informal employment	soldier/police/ security guard/soldier/guardian	soldier	yes	yes	married/cohabiting	married/cohabiting	monogamous	monogamous	> 5	> 5		no	6 to 9	6-9	grass	earth/sand	earth/sand	natural childbirth	1-natural childbirth	yes	yes	no	no	don't know	3-don't know / no data	no	no	> 5
292	62.4301	>=60	patiko	pabwo	Bungatira	no	no		patiko	pabwo	Bungatira	F	Acholi	Acholi	yes	Catholic	1-Catholic	no formal education	no formal education	peasant farmer	peasant farmer	-_	No f/i empl. / No data	no	no	widow/widowed	widow/widowed	monogamous	monogamous	> 5	> 5	more than 9	Yes	more than 9	> 9	grass	earth/sand	earth/sand	natural childbirth	1-natural childbirth	yes	yes	no	no	no	1-no	no	no	1
293	43.937	40-49	wii aworanga	patuda	Layibi division	no	no		wii aworanga	patuda	Layibi division	m	Acholi	Acholi	yes	Catholic	1-Catholic	qualification afther senior six	qualification afther senior six	informal employment	informal employment	engeneer/lab technitian/nurse/office/social worker/researcher/journalist	engeneer	no	no	married/cohabiting	married/cohabiting	monogamous	monogamous	from 1 to 4	from 1 to 4	3 to 5	Yes	3 to 5	2-5	iron	cement/brick	cement/brick	natural childbirth	1-natural childbirth	no	no	don't know	don't know / no data	don't know	3-don't know / no data	no	no	> 5
294	47.9123	40-49	oryang	kitgum matidi	kitgum	no	no		lubia	rubaga division	kampala	F	Acholi	Acholi	yes	Catholic	1-Catholic	no formal education	no formal education	informal employment	informal employment	-_	No f/i empl. / No data	no	no	widow/widowed	widow/widowed	monogamous	monogamous	> 5	> 5	6 to 9	Yes	6 to 9	6-9	iron	cement/brick	cement/brick	natural childbirth	1-natural childbirth	no	no	no	no	no	1-no	no	no	1
295	31.8466	30-39	konypaco	westland	kitgum	no	no		masindi	masindi	masindi	F	Acholi	Acholi	yes	Catholic	1-Catholic	completed primary school	completed primary school	peasant farmer	peasant farmer	-_	No f/i empl. / No data	no	no	married/cohabiting	married/cohabiting	monogamous	monogamous	from 1 to 4	from 1 to 4	3 to 5	Yes	3 to 5	2-5	iron	cement/brick	cement/brick	natural childbirth	1-natural childbirth	yes	yes	no	no	no	1-no	no	no	1
296	27.8986	20-29	langol	pangu	alero	no	no		karuma	diima	mutanda	F	Acholi	Acholi	yes	Catholic	1-Catholic	no formal education	no formal education	peasant farmer	peasant farmer	-_	No f/i empl. / No data	no	no	married/cohabiting	married/cohabiting	monogamous	monogamous	from 1 to 4	from 1 to 4	6 to 9	Yes	3 to 5	2-5	grass	earth/sand	earth/sand	natural childbirth	1-natural childbirth	yes	yes	no	no	no	1-no	no	no	from 2 to 5
297	48.8712	40-49	paminyai	pangu	alero	yes	yes	lacor	paminyai	pangu	alero	F	Acholi	Acholi	yes	Catholic	1-Catholic	no formal education	no formal education	peasant farmer	peasant farmer	-_	No f/i empl. / No data	no	no	widow/widowed	widow/widowed	monogamous	monogamous	> 5	> 5	6 to 9	Yes	more than 9	> 9	grass	earth/sand	earth/sand	natural childbirth	1-natural childbirth	no	no	no	no	no	1-no	no	no	from 2 to 5
298	41.7753	40-49	tegwana	tegwana	Pece division	no	no		soroti	mandwa	kamuli	F	Acholi	Acholi	yes	Catholic	1-Catholic	completed primary school	completed primary school	peasant farmer	peasant farmer	-_	No f/i empl. / No data	no	no	widow/widowed	widow/widowed	monogamous	monogamous	from 1 to 4	from 1 to 4	2	Yes	3 to 5	2-5	grass	earth/sand	earth/sand	natural childbirth	1-natural childbirth	no	no	no	no	no	1-no	no	no	1
299	44.0192	40-49	abuga	patuda	ongako	no	no		abuga	patuda	ongako	m	Acholi	Acholi	yes	Catholic	1-Catholic	no formal education	no formal education	peasant farmer	peasant farmer	-_	No f/i empl. / No data	no	no	married/cohabiting	married/cohabiting	monogamous	monogamous	from 1 to 4	from 1 to 4	6 to 9	Yes	6 to 9	6-9	grass	earth/sand	earth/sand	natural childbirth	1-natural childbirth	no	no	no	no	no	1-no	no	no	from 2 to 5
300	44.8849	40-49	ongako	tochi	ongako	no	no		karuma	diima	mutanda	F	Acholi	Acholi	yes	Catholic	1-Catholic	no formal education	no formal education	peasant farmer	peasant farmer	-_	No f/i empl. / No data	no	no	widow/widowed	widow/widowed	monogamous	monogamous	> 5	> 5	6 to 9	Yes	6 to 9	6-9	grass	earth/sand	earth/sand	natural childbirth	1-natural childbirth	no	no	no	no	no	1-no	no	no	from 2 to 5
301	52.9753	50-59	gotrigo	pangu	alero	yes	yes	anaka	gotrigo	pangu	alero	F	Acholi	Acholi	yes	Catholic	1-Catholic	no formal education	no formal education	peasant farmer	peasant farmer	-_	No f/i empl. / No data	no	no	widow/widowed	widow/widowed	monogamous	monogamous	> 5	> 5	3 to 5	Yes	6 to 9	6-9	grass	earth/sand	earth/sand	natural childbirth	1-natural childbirth	yes	yes	no	no	no	1-no	no	no	from 2 to 5
302	34.3562	30-39	akwaa	oboo	lamogi	yes	yes	pagak	jimo	agwayugi	lamogi	F	Acholi	Acholi	yes	Catholic	1-Catholic	no formal education	no formal education	peasant farmer	peasant farmer	-_	No f/i empl. / No data	no	no	married/cohabiting	married/cohabiting	monogamous	monogamous	> 5	> 5	3 to 5	Yes	3 to 5	2-5	grass	earth/sand	earth/sand	natural childbirth	1-natural childbirth	no	no	no	no	no	1-no	no	no	from 2 to 5
303	64.1123	>=60	keyi b	kasubi	bar dege division	no	no		ayu-lupur	anaka	anaka	m	Acholi	Acholi	yes	Anglican/Protestant	2-Anglican/Protestant	completed senior six	completed senior six	informal employment	informal employment	engeneer/lab technitian/nurse/office/social worker/researcher/journalist	engeneer	yes	yes	married/cohabiting	married/cohabiting	monogamous	monogamous	> 5	> 5	2	Yes	3 to 5	2-5	grass	earth/sand	earth/sand	natural childbirth	1-natural childbirth	yes	yes	don't know	don't know / no data	don't know	3-don't know / no data	no	no	> 5
304	52.2055	50-59	orum	goro	koch goma	yes	yes	koch goma	orum	goro	koch goma	F	Acholi	Acholi	yes	Anglican/Protestant	2-Anglican/Protestant	completed primary school	completed primary school	peasant farmer	peasant farmer	-_	No f/i empl. / No data	no	no	married/cohabiting	married/cohabiting	polygamous	polygamous	> 5	> 5	6 to 9	Yes	6 to 9	6-9	grass	earth/sand	earth/sand	natural childbirth	1-natural childbirth	yes	yes	don't know	don't know / no data	no	1-no	no	no	from 2 to 5
305	37.3589	30-39	palema	pakiri	Lalogi	yes	yes	keyo	palema	pakiri	Lalogi	F	Acholi	Acholi	yes	Anglican/Protestant	2-Anglican/Protestant	no formal education	no formal education	peasant farmer	peasant farmer	-_	No f/i empl. / No data	no	no	married/cohabiting	married/cohabiting	monogamous	monogamous	from 1 to 4	from 1 to 4	more than 9	Yes	3 to 5	2-5	grass	earth/sand	earth/sand	natural childbirth	1-natural childbirth	no	no	no	no	yes	2-yes	no	no	from 2 to 5
306	49.2356	40-49	pece	vanguard	Pece division	no	no		pece	vanguard	pece division	F	Acholi	Acholi	yes	Catholic	1-Catholic	completed primary school	completed primary school	peasant farmer	peasant farmer	-_	No f/i empl. / No data	no	no	married/cohabiting	married/cohabiting	monogamous	monogamous	> 5	> 5	2	Yes	more than 9	> 9	iron	cement/brick	cement/brick	natural childbirth	1-natural childbirth	no	no	no	no	no	1-no	no	no	from 2 to 5
307	54.1753	50-59	patek	patek	bobi	no	no		prison quarter (gulu)		Layibi division	m	Lango	Lango	no	Catholic	1-Catholic	completed senior four	completed senior four	formal employment	1-formal employment	-_	No f/i empl. / No data	no	no	married/cohabiting	married/cohabiting	polygamous	polygamous	> 5	> 5	3 to 5	Yes	6 to 9	6-9	iron	cement/brick	cement/brick	natural childbirth	1-natural childbirth	no	no	don't know	don't know / no data	no	1-no	no	no	from 2 to 5
308	69.9288	>=60	pabaya	pageia	Bungatira	yes	yes	unyama	laguti	mura	wol	F	Acholi	Acholi	yes	Catholic	1-Catholic	no formal education	no formal education	peasant farmer	peasant farmer	-_	No f/i empl. / No data	no	no	widow/widowed	widow/widowed	monogamous	monogamous	> 5	> 5	2	Yes	1	0-1	grass	earth/sand	earth/sand	natural childbirth	1-natural childbirth	no	no	no	no	no	1-no	no	no	from 2 to 5
310	36.2219	30-39	tegwana	tegwana	Pece division	no	no		tegwana	tegwana	pece division	m	Acholi	Acholi	yes	Catholic	1-Catholic	no formal education	no formal education	peasant farmer	peasant farmer	-_	No f/i empl. / No data	no	no		No data	monogamous	monogamous	0	0	6 to 9	Yes	1	0-1	grass	earth/sand	earth/sand	natural childbirth	1-natural childbirth	no	no	don't know	don't know / no data	no	1-no	no	no	from 2 to 5
311	44.3644	40-49	langol	pangu	alero	yes	yes	langol	langol	pangu	alero	F	Acholi	Acholi	yes	Catholic	1-Catholic	no formal education	no formal education	peasant farmer	peasant farmer	-_	No f/i empl. / No data	no	no	widow/widowed	widow/widowed	polygamous	polygamous	from 1 to 4	from 1 to 4	6 to 9	Yes	2	2-5	grass	earth/sand	earth/sand	natural childbirth	1-natural childbirth	yes	yes	no	no	no	1-no	no	no	from 2 to 5
312	37.2466	30-39	forgod	patuda	gulu municipality	no	no		patiko	oturoloya	Bungatira	m	Acholi	Acholi	yes	Catholic	1-Catholic	completed primary school	completed primary school	formal employment	1-formal employment	driver	1-driver	no	no	married/cohabiting	married/cohabiting	monogamous	monogamous	> 5	> 5	6 to 9	Yes	6 to 9	6-9	grass	earth/sand	earth/sand		3-don't know / no data		no	no	no	no	1-no	yes	yes	from 2 to 5
313	36.526	30-39	anaka	labwee	anaka	no	no		anaka	labwee	anaka	m	Acholi	Acholi	yes	Catholic	1-Catholic	completed primary school	completed primary school	peasant farmer	peasant farmer	-_	No f/i empl. / No data	no	no	married/cohabiting	married/cohabiting	monogamous	monogamous	from 1 to 4	from 1 to 4	6 to 9	Yes	3 to 5	2-5	grass	earth/sand	earth/sand		3-don't know / no data	no	no	no	no	no	1-no	no	no	> 5
314	35.7534	30-39	laroo	pece	Laroo division	yes	yes	kitgum	palabak	agoro gam	PALABAK	F	Acholi	Acholi	yes	Anglican/Protestant	2-Anglican/Protestant	completed primary school	completed primary school	peasant farmer	peasant farmer	-_	No f/i empl. / No data	no	no	married/cohabiting	married/cohabiting	monogamous	monogamous	from 1 to 4	from 1 to 4	2	Yes	3 to 5	2-5	grass	earth/sand	earth/sand	natural childbirth	1-natural childbirth	no	no	don't know	don't know / no data	no	1-no		no	from 2 to 5
315	31.4301	30-39	kitgum	dure	kitgum	no	no		kitgum	dure	kitgum	F	Acholi	Acholi	yes	Catholic	1-Catholic	completed primary school	completed primary school	informal employment	informal employment	business/airdresser/design/artesan/mechanic/seller	business	no	no	divorced/separated	divorced/separated	monogamous	monogamous	from 1 to 4	from 1 to 4	6 to 9	Yes	3 to 5	2-5	grass	earth/sand	earth/sand	natural childbirth	1-natural childbirth	no	no	don't know	don't know / no data	no	1-no		no	1
316	38.0548	30-39	pece	tegwana	gulu municipality	yes	yes	lacekocot	laguti	lapyem	laguti	F	Acholi	Acholi	yes	Anglican/Protestant	2-Anglican/Protestant	no formal education	no formal education	informal employment	informal employment	business/airdresser/design/artesan/mechanic/seller	business	no	no	married/cohabiting	married/cohabiting	monogamous	monogamous	> 5	> 5	6 to 9	Yes	6 to 9	6-9	grass	earth/sand	earth/sand	natural childbirth	1-natural childbirth	no	no	no	no	no	1-no		no	from 2 to 5
317	40.4384	40-49	kanyagoga	bardege	gulu municipality	no	no		pece	pece pawel	gulu municipality	F	Acholi	Acholi	yes	Muslim	4-Muslim	no formal education	no formal education	informal employment	informal employment	business/airdresser/design/artesan/mechanic/seller	business	no	no	married/cohabiting	married/cohabiting	monogamous	monogamous	from 1 to 4	from 1 to 4	more than 9	Yes	more than 9	> 9	grass	earth/sand	earth/sand	natural childbirth	1-natural childbirth	no	no	no	no	no	1-no		no	from 2 to 5
318	43.7616	40-49	kanyagoga	bardege	gulu municipality	no	no		kanyagoga	bardege	gulu municipality	m	Acholi	Acholi	yes	Catholic	1-Catholic	no formal education	no formal education	peasant farmer	peasant farmer	-_	No f/i empl. / No data	no	no	married/cohabiting	married/cohabiting	polygamous	polygamous	from 1 to 4	from 1 to 4		no	6 to 9	6-9	grass	earth/sand	earth/sand		3-don't know / no data	no	no	no	no	no	1-no	no	no	> 5
319	51.5123	50-59	kirombe	techo	gulu municipality	yes	yes	awee	lacor seminary	lacor	lamogi	F	Acholi	Acholi	yes	Catholic	1-Catholic	completed primary school	completed primary school	peasant farmer	peasant farmer	-_	No f/i empl. / No data	no	no	widow/widowed	widow/widowed		single / no data	from 1 to 4	from 1 to 4	6 to 9	Yes	3 to 5	2-5	grass	earth/sand	earth/sand	natural childbirth	1-natural childbirth	yes	yes		don't know / no data	no	1-no		no	from 2 to 5
320	29.1096	20-29	grok	ywaya	anaka	yes	yes	ywaya	grok	ywaya	anaka	m	Acholi	Acholi	yes	Catholic	1-Catholic	completed primary school	completed primary school	informal employment	informal employment	driver	1-driver	no	no	married/cohabiting	married/cohabiting	monogamous	monogamous	from 1 to 4	from 1 to 4	3 to 5	Yes	6 to 9	6-9	grass	earth/sand	earth/sand		3-don't know / no data	no	no	don't know	don't know / no data	no	1-no	no	no	from 2 to 5
321	53.6822	50-59	tochi	kal center	Ongako	yes	yes	ongako	tochi	kal center	Ongako	F	Acholi	Acholi	yes	Anglican/Protestant	2-Anglican/Protestant	no formal education	no formal education	peasant farmer	peasant farmer	-_	No f/i empl. / No data	no	no	widow/widowed	widow/widowed	polygamous	polygamous	from 1 to 4	from 1 to 4		no		0-1			earth/sand	natural childbirth	1-natural childbirth	yes	yes	don't know	don't know / no data	don't know	3-don't know / no data		no	from 2 to 5
322	29	20-29	kirombe	techo	gulu municipality	no	no		kirombe	techo	gulu municipality	m	Acholi	Acholi	yes	Catholic	1-Catholic	completed primary school	completed primary school	peasant farmer	peasant farmer	-_	No f/i empl. / No data	no	no	divorced/separated	divorced/separated	monogamous	monogamous	from 1 to 4	from 1 to 4	6 to 9	Yes	6 to 9	6-9	grass	earth/sand	earth/sand		3-don't know / no data	no	no	don't know	don't know / no data	don't know	3-don't know / no data	yes	yes	from 2 to 5
323	53.0192	50-59	keyo	pukure	lamogi	yes	yes	keyo	lacor seminary	lacor	lamogi	F	Acholi	Acholi	yes	Catholic	1-Catholic	no formal education	no formal education	peasant farmer	peasant farmer	-_	No f/i empl. / No data	no	no	widow/widowed	widow/widowed	polygamous	polygamous	from 1 to 4	from 1 to 4	6 to 9	Yes	6 to 9	6-9	grass	earth/sand	earth/sand	natural childbirth	1-natural childbirth	yes	yes	don't know	don't know / no data	no	1-no		no	from 2 to 5
324	39.7562	30-39	alokolum	alokolum	Ongako	yes	yes	lacor	alokolum	alokolum	Ongako	F	Acholi	Acholi	yes	Catholic	1-Catholic	no formal education	no formal education	peasant farmer	peasant farmer	-_	No f/i empl. / No data	no	no	widow/widowed	widow/widowed		single / no data	from 1 to 4	from 1 to 4	6 to 9	Yes	more than 9	> 9	grass	earth/sand	earth/sand	natural childbirth	1-natural childbirth	no	no	don't know	don't know / no data	don't know	3-don't know / no data		no	> 5
325	50.9534	50-59	labonogali	pamucha	amuru	yes	yes	labonogali	labonogali	pamucha	amuru	m	Acholi	Acholi	yes	Catholic	1-Catholic	no formal education	no formal education	peasant farmer	peasant farmer	-_	No f/i empl. / No data	yes	yes	married/cohabiting	married/cohabiting	monogamous	monogamous	from 1 to 4	from 1 to 4	more than 9	Yes	more than 9	> 9	grass	earth/sand	earth/sand		3-don't know / no data	no	no	don't know	don't know / no data	yes	2-yes	no	no	> 5
326	43.011	40-49	opidi iwala	onyona	Ongako	no	no		opidi iwala	onyona	Ongako	F	Acholi	Acholi	yes	Catholic	1-Catholic	no formal education	no formal education	peasant farmer	peasant farmer	-_	No f/i empl. / No data	no	no	divorced/separated	divorced/separated	polygamous	polygamous	from 1 to 4	from 1 to 4	1	Yes	1	0-1	grass	earth/sand	earth/sand	natural childbirth	1-natural childbirth	no	no	don't know	don't know / no data	no	1-no		no	from 2 to 5
327	66.1945	>=60	labonogali	pamucha	amuru	yes	yes	pamucha	keyo	lacor	lamogi	F	Acholi	Acholi	yes	Pentecostal	3-Pentecostal		No data	peasant farmer	peasant farmer	-_	No f/i empl. / No data	no	no	married/cohabiting	married/cohabiting	monogamous	monogamous	0	0	6 to 9	Yes	6 to 9	6-9	grass	earth/sand	earth/sand		3-don't know / no data	no	no	don't know	don't know / no data	don't know	3-don't know / no data		no	from 2 to 5
329	55.263	50-59	lacor centre	patuda	gulu municipality	yes	yes	alokolum	kitgum	labonyo	kitgum	F	Acholi	Acholi	yes	Catholic	1-Catholic	no formal education	no formal education	informal employment	informal employment	business/airdresser/design/artesan/mechanic/seller	business	no	no	married/cohabiting	married/cohabiting	polygamous	polygamous	from 1 to 4	from 1 to 4	6 to 9	Yes	3 to 5	2-5	grass	earth/sand	earth/sand	natural childbirth	1-natural childbirth	yes	yes	no	no	no	1-no		no	from 2 to 5
330	61.1918	>=60	laroo	bungatira	Bungatira	no	no		alero	oyinga	alero	F	Acholi	Acholi	yes	Pentecostal	3-Pentecostal	no formal education	no formal education	peasant farmer	peasant farmer	-_	No f/i empl. / No data	no	no	widow/widowed	widow/widowed	monogamous	monogamous	> 5	> 5	6 to 9	Yes	6 to 9	6-9	grass	earth/sand	earth/sand	natural childbirth	1-natural childbirth	no	no	no	no	no	1-no		no	from 2 to 5
331	37.3918	30-39	layibi	techo	Layibi division		no		layibi	techo	Layibi division	F	Acholi	Acholi	yes	Catholic	1-Catholic	completed primary school	completed primary school	peasant farmer	peasant farmer	-_	No f/i empl. / No data	no	no	married/cohabiting	married/cohabiting	monogamous	monogamous	from 1 to 4	from 1 to 4	3 to 5	Yes	3 to 5	2-5	grass	earth/sand	earth/sand	natural childbirth	1-natural childbirth	no	no	don't know	don't know / no data	no	1-no		no	1
332	15.2493	<20	awee	pabbo	lamogi	yes	yes	awee	jimo	agwayugi	lamogi	F	Acholi	Acholi	yes	Catholic	1-Catholic		No data	not working	not working	-_	No f/i empl. / No data	no	no		No data		single / no data	0	0	2	Yes	3 to 5	2-5	grass	earth/sand	earth/sand		3-don't know / no data		no		don't know / no data		3-don't know / no data		no	0
333	55.2082	50-59	awee	pabbo	lamogi	yes	yes	awee	jimo	agwayugi	lamogi	F	Acholi	Acholi	yes	Catholic	1-Catholic	no formal education	no formal education	peasant farmer	peasant farmer	-_	No f/i empl. / No data	no	no	divorced/separated	divorced/separated	polygamous	polygamous	from 1 to 4	from 1 to 4	6 to 9	Yes	6 to 9	6-9	grass	earth/sand	earth/sand	natural childbirth	1-natural childbirth	no	no	don't know	don't know / no data	don't know	3-don't know / no data		no	from 2 to 5
334	15.5014	<20	koch amar	laguti	koch goma	yes	yes	parabongo	custom corner	layibi techo	gulu municipality	m	Acholi	Acholi	yes	Pentecostal	3-Pentecostal	no formal education	no formal education	not working	not working	-_	No f/i empl. / No data	no	no		No data		single / no data	0	0	2	Yes	3 to 5	2-5	grass	earth/sand	earth/sand		3-don't know / no data	no	no	no	no	don't know	3-don't know / no data	no	no	0
335	33.1123	30-39	bobi	st.thomas patak	bobi	yes	yes	awor	bobi	st.thomas patak	bobi	F	Lango	Lango	no	Catholic	1-Catholic	no formal education	no formal education	peasant farmer	peasant farmer	-_	No f/i empl. / No data	no	no	married/cohabiting	married/cohabiting	polygamous	polygamous	from 1 to 4	from 1 to 4	1	Yes	3 to 5	2-5	grass	earth/sand	earth/sand	natural childbirth	1-natural childbirth	no	no	don't know	don't know / no data	don't know	3-don't know / no data	no	no	from 2 to 5
336	56.1918	50-59	lacor seminary	lacor	lamogi	yes	yes	lacor	lacor pukere	lacor	lamogi	F	Acholi	Acholi	yes	Catholic	1-Catholic	no formal education	no formal education	peasant farmer	peasant farmer	-_	No f/i empl. / No data	no	no	divorced/separated	divorced/separated		single / no data	> 5	> 5	2	Yes	3 to 5	2-5	grass	earth/sand	earth/sand	natural childbirth	1-natural childbirth	no	no	no	no	no	1-no		no	from 2 to 5
337	61.6274	>=60	bwobo	alokolum	ongako	yes	yes	alokolum	bwobo	alokolum	ongako	m		Other / no data	no	Catholic	1-Catholic		No data	peasant farmer	peasant farmer	-_	No f/i empl. / No data	no	no	divorced/separated	divorced/separated	monogamous	monogamous	> 5	> 5	more than 9	Yes	more than 9	> 9	grass	earth/sand	earth/sand		3-don't know / no data	yes	yes	no	no	no	1-no	no	no	from 2 to 5
338	48.0438	40-49	awor	parak	lakwana	yes	yes	awor	awiti	pakek	bobi	F	Lango	Lango	no	Catholic	1-Catholic	completed senior four	completed senior four	informal employment	informal employment	-_	No f/i empl. / No data	yes	yes	married/cohabiting	married/cohabiting	monogamous	monogamous	> 5	> 5	6 to 9	Yes	3 to 5	2-5	grass	earth/sand	earth/sand		3-don't know / no data	no	no	don't know	don't know / no data	don't know	3-don't know / no data	yes	yes	> 5
339	52.6082	50-59	koro	koro	koro	no	no		koro	koro	koro	F	Acholi	Acholi	yes	Catholic	1-Catholic	completed primary school	completed primary school	peasant farmer	peasant farmer	-_	No f/i empl. / No data	no	no	divorced/separated	divorced/separated		single / no data	from 1 to 4	from 1 to 4	6 to 9	Yes	6 to 9	6-9	grass	earth/sand	earth/sand	natural childbirth	1-natural childbirth	no	no	no	no	no	1-no		no	from 2 to 5
340	42.3699	40-49	forgod	patuda	gulu municipality	no	no		cwero	paicho	paicho	m	Acholi	Acholi	yes	Catholic	1-Catholic	no formal education	no formal education	peasant farmer	peasant farmer	-_	No f/i empl. / No data		no	widow/widowed	widow/widowed	polygamous	polygamous	> 5	> 5	3 to 5	Yes	3 to 5	2-5	grass	earth/sand	earth/sand	natural childbirth	1-natural childbirth	no	no	no	no	don't know	3-don't know / no data		no	from 2 to 5
341	45.5123	40-49	alokolum	lacor	awee	yes	yes	alokolum	alokolum	lacor	awee	F	Acholi	Acholi	yes	Catholic	1-Catholic	completed primary school	completed primary school	peasant farmer	peasant farmer	-_	No f/i empl. / No data	no	no	married/cohabiting	married/cohabiting	monogamous	monogamous	from 1 to 4	from 1 to 4	6 to 9	Yes	more than 9	> 9	grass	earth/sand	earth/sand	natural childbirth	1-natural childbirth	yes	yes	no	no	yes	2-yes	no	no	from 2 to 5
342	39.7123	30-39		forgod	gulu municipality	yes	yes	pabbo	bwoboaywaya	forgod	gulu municipality	F	Acholi	Acholi	yes	Catholic	1-Catholic	qualification afther senior six	qualification afther senior six	formal employment	1-formal employment	teacher	teacher	no	no	widow/widowed	widow/widowed	monogamous	monogamous	> 5	> 5	3 to 5	Yes	more than 9	> 9	grass	earth/sand	earth/sand	caesarean section	2-caesarean section	yes	yes	don't know	don't know / no data	yes	2-yes	no	no	> 5
343	44.7178	40-49	layibi	pece	gulu municipality		no		layibi	techo	gulu municipality	m	Acholi	Acholi	yes	Pentecostal	3-Pentecostal	completed senior four	completed senior four	peasant farmer	peasant farmer	-_	No f/i empl. / No data	no	no	married/cohabiting	married/cohabiting	monogamous	monogamous	from 1 to 4	from 1 to 4	3 to 5	Yes	6 to 9	6-9	iron	cement/brick	cement/brick	natural childbirth	1-natural childbirth	no	no	don't know	don't know / no data	no	1-no	no	no	from 2 to 5
344	41.9178	40-49	wii layibi	techo	Layibi division	no	no		wii layibi	techo	Layibi division	F	Acholi	Acholi	yes	Catholic	1-Catholic	completed senior four	completed senior four	peasant farmer	peasant farmer	-_	No f/i empl. / No data	no	no	divorced/separated	divorced/separated		single / no data	from 1 to 4	from 1 to 4	2	Yes	3 to 5	2-5	grass	earth/sand	earth/sand	natural childbirth	1-natural childbirth		no	no	no	no	1-no	no	no	from 2 to 5
346	57.526	50-59	koch goma	kal	koch goma	yes	yes	kal	alero	kal	alero	F	Acholi	Acholi	yes	Pentecostal	3-Pentecostal	no formal education	no formal education	peasant farmer	peasant farmer	-_	No f/i empl. / No data	no	no	married/cohabiting	married/cohabiting	monogamous	monogamous	from 1 to 4	from 1 to 4	3 to 5	Yes	3 to 5	2-5	grass	earth/sand	earth/sand	natural childbirth	1-natural childbirth	no	no	no	no	no	1-no	no	no	from 2 to 5
347	38.9151	30-39	alero	kal okuma	alero	no	no		alero	kal okuma	alero	F		Other / no data	no	Pentecostal	3-Pentecostal	no formal education	no formal education	peasant farmer	peasant farmer	-_	No f/i empl. / No data	no	no	married/cohabiting	married/cohabiting	monogamous	monogamous	from 1 to 4	from 1 to 4	3 to 5	Yes	3 to 5	2-5	grass	earth/sand	earth/sand	natural childbirth	1-natural childbirth	no	no	don't know	don't know / no data	no	1-no		no	> 5
348	56.7671	50-59	gotrigo	pangu	alero	no	no		lacor	patuda	Layibi division	F	Acholi	Acholi	yes		5-Other / No data	completed primary school	completed primary school	peasant farmer	peasant farmer	-_	No f/i empl. / No data	no	no	widow/widowed	widow/widowed	polygamous	polygamous	from 1 to 4	from 1 to 4	6 to 9	Yes	more than 9	> 9	grass	earth/sand	earth/sand	natural childbirth	1-natural childbirth	no	no	no	no	no	1-no	no	no	from 2 to 5
349	45.6	40-49	laliya	laliya	Bungatira	no	no		laliya	laliya	Bungatira	m	Acholi	Acholi	yes	Catholic	1-Catholic	completed primary school	completed primary school	peasant farmer	peasant farmer	-_	No f/i empl. / No data	no	no	widow/widowed	widow/widowed	monogamous	monogamous	from 1 to 4	from 1 to 4	6 to 9	Yes	6 to 9	6-9	grass	earth/sand	earth/sand	natural childbirth	1-natural childbirth	no	no	don't know	don't know / no data	don't know	3-don't know / no data	no	no	> 5
350	42.537	40-49	ariaga	ariaga	gulu municipality	yes	yes	palaro	atiak	pacilo	kilak	F	Acholi	Acholi	yes	Catholic	1-Catholic	no formal education	no formal education	peasant farmer	peasant farmer	-_	No f/i empl. / No data	no	no	married/cohabiting	married/cohabiting	polygamous	polygamous	0	0	more than 9	Yes	6 to 9	6-9	grass	earth/sand	earth/sand		3-don't know / no data	no	no	don't know	don't know / no data	don't know	3-don't know / no data		no
351	64.0493	>=60	lakwana	lujorongole	lakwana	no	no		atiak	lujorongole	lakwana	F	Acholi	Acholi	yes	Catholic	1-Catholic	no formal education	no formal education	peasant farmer	peasant farmer	-_	No f/i empl. / No data	no	no	widow/widowed	widow/widowed		single / no data	from 1 to 4	from 1 to 4	more than 9	Yes	3 to 5	2-5	grass	earth/sand	earth/sand	natural childbirth	1-natural childbirth	no	no	no	no	no	1-no		no	1
352	56.6493	50-59	kal	kal	atiak	no	no		obia west	forgod	bar dege division	m	Acholi	Acholi	yes	Anglican/Protestant	2-Anglican/Protestant	completed senior four	completed senior four	peasant farmer	peasant farmer	-_	No f/i empl. / No data	no	no	married/cohabiting	married/cohabiting	monogamous	monogamous	from 1 to 4	from 1 to 4	3 to 5	Yes	more than 9	> 9	iron	cement/brick	cement/brick	natural childbirth	1-natural childbirth	no	no	don't know	don't know / no data	don't know	3-don't know / no data	no	no	> 5
353	32.189	30-39	bardege	forgod	gulu municipality	no	no		custom corner	layibi techo	gulu municipality	F	Acholi	Acholi	yes	Catholic	1-Catholic	no formal education	no formal education	peasant farmer	peasant farmer	-_	No f/i empl. / No data	no	no	married/cohabiting	married/cohabiting	polygamous	polygamous	from 1 to 4	from 1 to 4	6 to 9	Yes	more than 9	> 9	grass	earth/sand	earth/sand	natural childbirth	1-natural childbirth	no	no	no	no	no	1-no		no	from 2 to 5
354	48.0027	40-49	anyadwe	kal	patiko	no	no		patiko ajulu	kal	alero	F	Acholi	Acholi	yes	Catholic	1-Catholic	completed primary school	completed primary school	peasant farmer	peasant farmer	-_	No f/i empl. / No data	no	no	married/cohabiting	married/cohabiting	monogamous	monogamous	from 1 to 4	from 1 to 4	3 to 5	Yes	6 to 9	6-9	grass	earth/sand	earth/sand	natural childbirth	1-natural childbirth	no	no	don't know	don't know / no data	no	1-no	no	no	> 5
355	47.263	40-49	kati kati	alokolum	Ongako	no	no		anaka	anaka	anaka	F	Acholi	Acholi	yes	Catholic	1-Catholic	no formal education	no formal education	peasant farmer	peasant farmer	-_	No f/i empl. / No data	no	no	married/cohabiting	married/cohabiting	polygamous	polygamous	from 1 to 4	from 1 to 4	more than 9	Yes	6 to 9	6-9	grass	earth/sand	earth/sand	natural childbirth	1-natural childbirth	no	no	don't know	don't know / no data	no	1-no		no	> 5
356	28.7178	20-29	acel	biya	odek	no	no		acel	biya	odek	m	Acholi	Acholi	yes	Catholic	1-Catholic	completed senior six	completed senior six	informal employment	informal employment	business/airdresser/design/artesan/mechanic/seller	business	no	no	single	single		single / no data	from 1 to 4	from 1 to 4	3 to 5	Yes	3 to 5	2-5	iron	cement/brick	cement/brick		3-don't know / no data	no	no	don't know	don't know / no data	no	1-no	no	no	> 5
357	50.3562	50-59	pece koro-gaL	lapyinat	koro	yes	yes	tugu	koro	lapyinat	koro	m	Acholi	Acholi	yes	Catholic	1-Catholic	completed senior four	completed senior four	peasant farmer	peasant farmer	-_	No f/i empl. / No data	no	no	married/cohabiting	married/cohabiting	monogamous	monogamous	from 1 to 4	from 1 to 4	3 to 5	Yes	6 to 9	6-9	grass	earth/sand	earth/sand	natural childbirth	1-natural childbirth	no	no	don't know	don't know / no data	no	1-no	no	no	from 2 to 5
358	38.2712	30-39	koch kweyo	abwoch	Ongako	yes	yes	pader	pader	paipi		F	Acholi	Acholi	yes		5-Other / No data	no formal education	no formal education	peasant farmer	peasant farmer	-_	No f/i empl. / No data	no	no	married/cohabiting	married/cohabiting	polygamous	polygamous	from 1 to 4	from 1 to 4	6 to 9	Yes	3 to 5	2-5	grass	earth/sand	earth/sand	natural childbirth	1-natural childbirth	no	no	no	no	no	1-no		no	from 2 to 5
359	47.3726	40-49	layibi	techo	gulu municipality	yes	yes	cornanwuoya	cornanwuoya	nwoya	alero	F	Acholi	Acholi	yes	Catholic	1-Catholic	completed primary school	completed primary school	informal employment	informal employment	business/airdresser/design/artesan/mechanic/seller	business	no	no	widow/widowed	widow/widowed		single / no data	from 1 to 4	from 1 to 4	6 to 9	Yes	6 to 9	6-9	grass	earth/sand	earth/sand	caesarean section	2-caesarean section	no	no	don't know	don't know / no data	yes	2-yes		no	from 2 to 5
360	33.9425	30-39	pece	pece	gulu municipality	yes	yes	opit	opit	parwach	Lalogi	F	Acholi	Acholi	yes	Catholic	1-Catholic	no formal education	no formal education	peasant farmer	peasant farmer	-_	No f/i empl. / No data	no	no	married/cohabiting	married/cohabiting	monogamous	monogamous	from 1 to 4	from 1 to 4	6 to 9	Yes	3 to 5	2-5	grass	earth/sand	earth/sand	natural childbirth	1-natural childbirth	yes	yes	no	no	yes	2-yes		no	from 2 to 5
361	33.4301	30-39	pece	pece	gulu municipality	yes	yes	purongo	purongo	pabit	anaka	m	Acholi	Acholi	yes	Anglican/Protestant	2-Anglican/Protestant	completed senior four	completed senior four	formal employment	1-formal employment	-_	No f/i empl. / No data	no	no	married/cohabiting	married/cohabiting	monogamous	monogamous	from 1 to 4	from 1 to 4	6 to 9	Yes	3 to 5	2-5	grass	earth/sand	earth/sand		3-don't know / no data	no	no	no	no	don't know	3-don't know / no data	no	no	from 2 to 5
362	27.0219	20-29	langa	agunga	Bungatira	yes	yes	pabbo	pabbo	labala		F	Acholi	Acholi	yes	Pentecostal	3-Pentecostal	no formal education	no formal education	formal employment	1-formal employment	teacher	teacher	no	no	married/cohabiting	married/cohabiting	polygamous	polygamous	from 1 to 4	from 1 to 4	6 to 9	Yes	6 to 9	6-9	iron	earth/sand	earth/sand	natural childbirth	1-natural childbirth	no	no	don't know	don't know / no data	no	1-no		no	from 2 to 5
363	37.6137	30-39	koch ongako	abwoch	Ongako	yes	yes	kal	koch ongako	abwoch	Ongako	m	Acholi	Acholi	yes	Catholic	1-Catholic	no formal education	no formal education	peasant farmer	peasant farmer	-_	No f/i empl. / No data	no	no	married/cohabiting	married/cohabiting		single / no data	> 5	> 5	6 to 9	Yes	6 to 9	6-9	grass	earth/sand	earth/sand		3-don't know / no data	no	no	don't know	don't know / no data		3-don't know / no data	no	no	from 2 to 5
364	41.0356	40-49	kati kati	oitimo	Bungatira	yes	yes	anaka	anaka	paja	anaka	F	Acholi	Acholi	yes	Catholic	1-Catholic	no formal education	no formal education	peasant farmer	peasant farmer	-_	No f/i empl. / No data	no	no	married/cohabiting	married/cohabiting	monogamous	monogamous	> 5	> 5	more than 9	Yes	3 to 5	2-5	grass	earth/sand	earth/sand	natural childbirth	1-natural childbirth	no	no	no	no	no	1-no		no
365	47.6	40-49	pece vanguard	tegwana	gulu municipality	yes	yes	opit	lukwii	lalogi	lalogi	F	Acholi	Acholi	yes	Catholic	1-Catholic	no formal education	no formal education	peasant farmer	peasant farmer	-_	No f/i empl. / No data	no	no	married/cohabiting	married/cohabiting	polygamous	polygamous	> 5	> 5	3 to 5	Yes	3 to 5	2-5	grass	earth/sand	earth/sand	natural childbirth	1-natural childbirth	no	no	no	no	no	1-no		no	from 2 to 5
366	47.8658	40-49	kirombe	techo	gulu municipality	no	no		koch kweyo	abwoch	Ongako	F	Acholi	Acholi	yes	Pentecostal	3-Pentecostal	no formal education	no formal education	peasant farmer	peasant farmer	-_	No f/i empl. / No data	no	no	married/cohabiting	married/cohabiting	monogamous	monogamous	from 1 to 4	from 1 to 4	more than 9	Yes	more than 9	> 9	iron	cement/brick	cement/brick	natural childbirth	1-natural childbirth	no	no	don't know	don't know / no data	no	1-no		no
367	47.1014	40-49	layibi	tegwana	gulu municipality	no	no		palaro	palaro	LABWONO	F	Acholi	Acholi	yes	Catholic	1-Catholic	completed senior four	completed senior four	formal employment	1-formal employment	teacher	teacher	no	no	married/cohabiting	married/cohabiting	polygamous	polygamous	from 1 to 4	from 1 to 4	more than 9	Yes	more than 9	> 9	iron	cement/brick	cement/brick	natural childbirth	1-natural childbirth	no	no	no	no	no	1-no		no	1
368	19.7644	<20	amuru	rackiceka	PAYILEY	yes	yes	amuru	amuru	rackiceka	PAYILEY	F	Acholi	Acholi	yes		5-Other / No data	no formal education	no formal education	peasant farmer	peasant farmer	-_	No f/i empl. / No data	no	no	married/cohabiting	married/cohabiting	monogamous	monogamous	from 1 to 4	from 1 to 4	6 to 9	Yes	6 to 9	6-9	grass	earth/sand	earth/sand		3-don't know / no data	no	no	no	no	no	1-no	no	no	> 5
369	48.5123	40-49	kati kati	lacor	lamogi	no	no		kati kati	lacor	lamogi	F	Acholi	Acholi	yes	Catholic	1-Catholic		No data	informal employment	informal employment	-_	No f/i empl. / No data	no	no	married/cohabiting	married/cohabiting	monogamous	monogamous	from 1 to 4	from 1 to 4	more than 9	Yes	more than 9	> 9	iron	cement/brick	cement/brick	caesarean section	2-caesarean section	no	no	no	no	no	1-no		no	from 2 to 5
370	47.1041	40-49	kasubi	bardege	gulu municipality	yes	yes	kasubi	lamuro	kal	MADI OPIL	F	Acholi	Acholi	yes	Catholic	1-Catholic	no formal education	no formal education	peasant farmer	peasant farmer	-_	No f/i empl. / No data	no	no	married/cohabiting	married/cohabiting	polygamous	polygamous	> 5	> 5	6 to 9	Yes	6 to 9	6-9	grass	earth/sand	earth/sand	natural childbirth	1-natural childbirth		no	don't know	don't know / no data	don't know	3-don't know / no data	no	no	from 2 to 5
371	63.9534	>=60	layibi cubu	aywee	Pece division	yes	yes	lugiko	koch goma	agonga	koch goma	F	Acholi	Acholi	yes	Catholic	1-Catholic	completed primary school	completed primary school	peasant farmer	peasant farmer	-_	No f/i empl. / No data	no	no	widow/widowed	widow/widowed	monogamous	monogamous	from 1 to 4	from 1 to 4	more than 9	Yes	more than 9	> 9	grass	earth/sand	earth/sand	natural childbirth	1-natural childbirth	no	no	don't know	don't know / no data	don't know	3-don't know / no data		no	from 2 to 5
372	48.4055	40-49	laliya	bungatira	Bungatira	no	no		forgod	forgod	gulu municipality	F	Acholi	Acholi	yes	Catholic	1-Catholic	no formal education	no formal education	peasant farmer	peasant farmer	-_	No f/i empl. / No data	no	no	widow/widowed	widow/widowed	monogamous	monogamous	from 1 to 4	from 1 to 4	6 to 9	Yes	6 to 9	6-9	grass	earth/sand	earth/sand	natural childbirth	1-natural childbirth	no	no	no	no	no	1-no		no	1
373	37.9315	30-39	layibi	techo	Layibi division	yes	yes	layibi	layibi	techo	Layibi division	F	Acholi	Acholi	yes	Catholic	1-Catholic	completed primary school	completed primary school	peasant farmer	peasant farmer	-_	No f/i empl. / No data	no	no	married/cohabiting	married/cohabiting	monogamous	monogamous	from 1 to 4	from 1 to 4	more than 9	Yes	more than 9	> 9	grass	earth/sand	earth/sand		3-don't know / no data	no	no	no	no	no	1-no	no	no	> 5
374	68.4603	>=60	laroo	agwee	Laroo division	yes	yes	awach	awach	paduny	awach	m	Acholi	Acholi	yes	Catholic	1-Catholic	completed primary school	completed primary school	informal employment	informal employment	-_	No f/i empl. / No data	no	no	married/cohabiting	married/cohabiting	monogamous	monogamous	> 5	> 5	more than 9	Yes	6 to 9	6-9	grass	earth/sand	earth/sand		3-don't know / no data	no	no	don't know	don't know / no data	don't know	3-don't know / no data	no	no	from 2 to 5
376	32.0658	30-39	alero paminyiai	pangu	alero	no	no		kampala	makindi	makindi division	m	Acholi	Acholi	yes	Catholic	1-Catholic	completed primary school	completed primary school	informal employment	informal employment	business/airdresser/design/artesan/mechanic/seller	business	no	no	married/cohabiting	married/cohabiting	monogamous	monogamous	from 1 to 4	from 1 to 4	more than 9	Yes	1	0-1	iron	cement/brick	cement/brick		3-don't know / no data	no	no	don't know	don't know / no data	don't know	3-don't know / no data	yes	yes	> 5
377	52.6301	50-59	kati kati	paminano	Bungatira	yes	yes	langol	pangu	pangu	alero	F	Acholi	Acholi	yes	Catholic	1-Catholic	no formal education	no formal education	peasant farmer	peasant farmer	-_	No f/i empl. / No data		no	divorced/separated	divorced/separated	polygamous	polygamous	> 5	> 5	more than 9	Yes	more than 9	> 9	grass	earth/sand	earth/sand	natural childbirth	1-natural childbirth	no	no	don't know	don't know / no data	don't know	3-don't know / no data		no	1
378	58.8164	50-59	koro	labwoch	koro	yes	yes	palenga	barogal	labwoch	koro	m	Acholi	Acholi	yes	Catholic	1-Catholic	completed senior four	completed senior four	peasant farmer	peasant farmer	-_	No f/i empl. / No data	no	no	married/cohabiting	married/cohabiting	monogamous	monogamous	from 1 to 4	from 1 to 4	more than 9	Yes	more than 9	> 9	iron	cement/brick	cement/brick		3-don't know / no data	no	no	no	no	no	1-no	no	no	> 5
379	32.8192	30-39	forgod	patuda	Layibi division	no	no		mukono	mukono		F	Acholi	Acholi	yes	Catholic	1-Catholic	no formal education	no formal education	peasant farmer	peasant farmer	-_	No f/i empl. / No data	no	no	divorced/separated	divorced/separated	monogamous	monogamous	from 1 to 4	from 1 to 4	6 to 9	Yes	6 to 9	6-9	iron	cement/brick	cement/brick		3-don't know / no data	no	no	don't know	don't know / no data	don't know	3-don't know / no data	no	no	from 2 to 5
380	47.5315	40-49	alokolum	alokolum	ongako	yes	yes	alokolum	alokolum	alokolum	ongako	m	Acholi	Acholi	yes	Catholic	1-Catholic	completed primary school	completed primary school	peasant farmer	peasant farmer	-_	No f/i empl. / No data	no	no	married/cohabiting	married/cohabiting	monogamous	monogamous	from 1 to 4	from 1 to 4	3 to 5	Yes	3 to 5	2-5	grass	earth/sand	earth/sand		3-don't know / no data	no	no	don't know	don't know / no data	don't know	3-don't know / no data	no	no	from 2 to 5
381	34.2548	30-39	lacor seminary	lacor	lamogi	no	no		negri farm	forgod	bar dege division	F	Acholi	Acholi	yes	Catholic	1-Catholic	no formal education	no formal education	peasant farmer	peasant farmer	-_	No f/i empl. / No data	no	no	divorced/separated	divorced/separated	polygamous	polygamous	from 1 to 4	from 1 to 4	3 to 5	Yes	3 to 5	2-5	grass	earth/sand	earth/sand	natural childbirth	1-natural childbirth	no	no	don't know	don't know / no data	don't know	3-don't know / no data		no	from 2 to 5
382	47.3753	40-49	pachilo	pachilo		yes	yes	kal	pupwonya	pakilo		F	Acholi	Acholi	yes	Catholic	1-Catholic	no formal education	no formal education	peasant farmer	peasant farmer	-_	No f/i empl. / No data	no	no	married/cohabiting	married/cohabiting	monogamous	monogamous	from 1 to 4	from 1 to 4	more than 9	Yes	more than 9	> 9	grass	earth/sand	earth/sand	natural childbirth	1-natural childbirth	no	no	don't know	don't know / no data	don't know	3-don't know / no data		no	from 2 to 5
383	55.4685	50-59	abwoch	tochi	ongako	yes	yes	ongako	abwoch	tochi	ongako	F	Acholi	Acholi	yes	Catholic	1-Catholic	completed primary school	completed primary school	peasant farmer	peasant farmer	-_	No f/i empl. / No data	no	no	married/cohabiting	married/cohabiting	polygamous	polygamous	> 5	> 5	6 to 9	Yes	6 to 9	6-9	iron	earth/sand	earth/sand	natural childbirth	1-natural childbirth	no	no	don't know	don't know / no data	don't know	3-don't know / no data		no	from 2 to 5
384	32.2575	30-39	layibi	techo	Layibi division	no	no		kitgum	pandwong	kitgum	F	Acholi	Acholi	yes	Catholic	1-Catholic	completed primary school	completed primary school	peasant farmer	peasant farmer	-_	No f/i empl. / No data	no	no	married/cohabiting	married/cohabiting	monogamous	monogamous	from 1 to 4	from 1 to 4	1	Yes	more than 9	> 9	iron	cement/brick	cement/brick	natural childbirth	1-natural childbirth	no	no	don't know	don't know / no data	no	1-no	no	no	from 2 to 5
385	51.4384	50-59	koch goma	koch goma	koch goma	no	no		koro	koro	koro	F	Acholi	Acholi	yes	Catholic	1-Catholic	no formal education	no formal education	peasant farmer	peasant farmer	-_	No f/i empl. / No data	no	no	widow/widowed	widow/widowed	monogamous	monogamous	from 1 to 4	from 1 to 4	6 to 9	Yes	6 to 9	6-9	grass	earth/sand	earth/sand	natural childbirth	1-natural childbirth	no	no	no	no	no	1-no		no	from 2 to 5
386	37.1836	30-39	abura	acui	NGII	no	no		abura	acui	abura	F	Lango	Lango	no	Catholic	1-Catholic	no formal education	no formal education	peasant farmer	peasant farmer	-_	No f/i empl. / No data	no	no	divorced/separated	divorced/separated	polygamous	polygamous	> 5	> 5	more than 9	Yes	more than 9	> 9	iron	cement/brick	cement/brick	natural childbirth	1-natural childbirth	no	no	no	no	no	1-no		no	1
387	41.9562	40-49	bardege	bardege	bar dege division	yes	yes	parabongo	parabongo	coke		F	Acholi	Acholi	yes	Anglican/Protestant	2-Anglican/Protestant	no formal education	no formal education	peasant farmer	peasant farmer	-_	No f/i empl. / No data	no	no	married/cohabiting	married/cohabiting	monogamous	monogamous	> 5	> 5	6 to 9	Yes	6 to 9	6-9	grass	earth/sand	earth/sand	natural childbirth	1-natural childbirth	yes	yes	don't know	don't know / no data		3-don't know / no data		no	from 2 to 5
388	44.9315	40-49	palenga	palenga	bobi	yes	yes	palenga	lanenober	lanenober	lakwana	F	Acholi	Acholi	yes	Other	5-Other / No data	no formal education	no formal education	peasant farmer	peasant farmer	-_	No f/i empl. / No data	no	no	divorced/separated	divorced/separated	polygamous	polygamous	0	0	2	Yes	3 to 5	2-5	grass	earth/sand	earth/sand	don't know	3-don't know / no data	yes	yes	don't know	don't know / no data	no	1-no	no	no	from 2 to 5
389	47.5233	40-49	abera	pagoro	lamogi	yes	yes	pagak	barogal	labwoch	koro	F	Acholi	Acholi	yes	Anglican/Protestant	2-Anglican/Protestant	completed primary school	completed primary school	peasant farmer	peasant farmer	-_	No f/i empl. / No data	no	no	widow/widowed	widow/widowed	monogamous	monogamous	> 5	> 5	3 to 5	Yes	3 to 5	2-5	grass	earth/sand	earth/sand	natural childbirth	1-natural childbirth	yes	yes	no	no	no	1-no		no	1
390	39.2438	30-39	pencu	parabonga	PABBO	yes	yes	pabbo	pericu	parabonga	pabbo	m	Acholi	Acholi	yes	Catholic	1-Catholic	completed primary school	completed primary school	peasant farmer	peasant farmer	-_	No f/i empl. / No data	no	no	married/cohabiting	married/cohabiting	polygamous	polygamous	> 5	> 5	6 to 9	Yes	1	0-1	grass	earth/sand	earth/sand	natural childbirth	1-natural childbirth	no	no	no	no	no	1-no	no	no	from 2 to 5
391	45.9315	40-49	pece	vanguard	Pece division	no	no		omolo	tegal	lakwana	m	Acholi	Acholi	yes	Catholic	1-Catholic	qualification afther senior six	qualification afther senior six	not working	not working	-_	No f/i empl. / No data	no	no	married/cohabiting	married/cohabiting	monogamous	monogamous	from 1 to 4	from 1 to 4	6 to 9	Yes	3 to 5	2-5	grass	earth/sand	earth/sand	natural childbirth	1-natural childbirth	yes	yes	no	no	no	1-no	no	no	from 2 to 5
392	28.9205	20-29	gweno town	alokolum	Ongako	yes	yes	alokolum	unyama	alokolum	Ongako	F	Acholi	Acholi	yes	Catholic	1-Catholic	no formal education	no formal education	peasant farmer	peasant farmer	-_	No f/i empl. / No data	yes	yes	married/cohabiting	married/cohabiting	monogamous	monogamous	from 1 to 4	from 1 to 4	more than 9	Yes	3 to 5	2-5	grass	earth/sand	earth/sand	natural childbirth	1-natural childbirth	no	no	no	no	no	1-no	no	no	from 2 to 5
393	51.411	50-59	abuga	patuda	Ongako	no	no		abuga	patuda	Ongako	m	Acholi	Acholi	yes	Catholic	1-Catholic	completed primary school	completed primary school	peasant farmer	peasant farmer	-_	No f/i empl. / No data		no	married/cohabiting	married/cohabiting	polygamous	polygamous	> 5	> 5	3 to 5	Yes	3 to 5	2-5	grass	earth/sand	earth/sand	natural childbirth	1-natural childbirth	yes	yes	don't know	don't know / no data	don't know	3-don't know / no data	no	no	from 2 to 5
394	56.5589	50-59	airfield	bardege	bar dege division	no	no		airfield	bardege	bar dege division	F	Acholi	Acholi	yes	Catholic	1-Catholic	completed senior four	completed senior four	peasant farmer	peasant farmer	-_	No f/i empl. / No data	no	no	widow/widowed	widow/widowed	polygamous	polygamous	> 5	> 5	6 to 9	Yes	3 to 5	2-5	grass	earth/sand	earth/sand	natural childbirth	1-natural childbirth	no	no	don't know	don't know / no data	don't know	3-don't know / no data	no	no	from 2 to 5
395	14.274	<20	airfield	bardege	bar dege division	no	no		airfield	bardege	bar dege division	m	Acholi	Acholi	yes	Catholic	1-Catholic	completed primary school	completed primary school		No data	-_	No f/i empl. / No data	no	no	single	single		single / no data	0	0	6 to 9	Yes	0	0-1	iron	cement/brick	cement/brick	natural childbirth	1-natural childbirth	no	no	don't know	don't know / no data	don't know	3-don't know / no data	no	no	0
396	51.7342	50-59	gweno town	alokolum	Ongako	yes	yes	koro	ywaya	lapono A		F	Acholi	Acholi	yes	Catholic	1-Catholic	completed primary school	completed primary school	peasant farmer	peasant farmer	-_	No f/i empl. / No data	no	no	widow/widowed	widow/widowed	monogamous	monogamous	> 5	> 5	6 to 9	Yes	0	0-1	grass	earth/sand	earth/sand	natural childbirth	1-natural childbirth	no	no	no	no	no	1-no		no	from 2 to 5
397	48.9342	40-49	olula	parak	lakwana	yes	yes	awoo	atiek	apat oyera	ngai	F	Lango	Lango	no	Catholic	1-Catholic	completed primary school	completed primary school	peasant farmer	peasant farmer	-_	No f/i empl. / No data	no	no	married/cohabiting	married/cohabiting	polygamous	polygamous	> 5	> 5	2	Yes	3 to 5	2-5	grass	earth/sand	earth/sand	natural childbirth	1-natural childbirth	yes	yes	no	no	no	1-no		no	> 5
398	59.6877	50-59	kanyagoga	kanyagoga	bar dege division	no	no		kasubi	kasubi	bar dege division	F	Acholi	Acholi	yes	Catholic	1-Catholic	completed primary school	completed primary school	peasant farmer	peasant farmer	-_	No f/i empl. / No data	no	no	widow/widowed	widow/widowed	polygamous	polygamous	> 5	> 5	more than 9	Yes	3 to 5	2-5	grass	earth/sand	earth/sand	natural childbirth	1-natural childbirth	yes	yes	don't know	don't know / no data	no	1-no	no	no	0
399	33.6877	30-39	industrial area	library	Layibi division	no	no		pece pawel	pece pawel	pece division	F	Acholi	Acholi	yes	Catholic	1-Catholic	completed primary school	completed primary school	peasant farmer	peasant farmer	-_	No f/i empl. / No data	no	no	married/cohabiting	married/cohabiting	polygamous	polygamous	> 5	> 5	6 to 9	Yes	3 to 5	2-5	grass	earth/sand	earth/sand	natural childbirth	1-natural childbirth	yes	yes	no	no	no	1-no	no	no	from 2 to 5
400	41.4521	40-49	industrial area	library	Layibi division	no	no		industrial area	library	Layibi division	m	Acholi	Acholi	yes	Catholic	1-Catholic	completed primary school	completed primary school	informal employment	informal employment	driver	1-driver	no	no	married/cohabiting	married/cohabiting	polygamous	polygamous	> 5	> 5	3 to 5	Yes	3 to 5	2-5	grass	earth/sand	earth/sand		3-don't know / no data	yes	yes	yes	Yes	no	1-no	no	no	> 5
401	35.8493	30-39	gweno town	alokolum	Ongako	yes	yes	alokolum	gweno town	alokolum	Ongako	m	Acholi	Acholi	yes	Catholic	1-Catholic	completed senior six	completed senior six	peasant farmer	peasant farmer	-_	No f/i empl. / No data	no	no	divorced/separated	divorced/separated	monogamous	monogamous	from 1 to 4	from 1 to 4	6 to 9	Yes	3 to 5	2-5	grass	earth/sand	earth/sand	natural childbirth	1-natural childbirth	no	no	no	no	no	1-no	no	no	from 2 to 5
402	32.5151	30-39	langeta	pawel	atiak	yes	yes	pabbo	langeta	pawel	atiak	F	Acholi	Acholi	yes	Catholic	1-Catholic	completed primary school	completed primary school	peasant farmer	peasant farmer	-_	No f/i empl. / No data	no	no	divorced/separated	divorced/separated	polygamous	polygamous	from 1 to 4	from 1 to 4	6 to 9	Yes	3 to 5	2-5	grass	earth/sand	earth/sand	natural childbirth	1-natural childbirth	yes	yes	no	no	no	1-no	no	no	from 2 to 5
403	53.7534	50-59	pamuca	palema	lamogi	yes	yes	keyo	pamuca	palema	lamogi	m	Acholi	Acholi	yes	Catholic	1-Catholic	completed senior four	completed senior four	peasant farmer	peasant farmer	-_	No f/i empl. / No data	no	no	divorced/separated	divorced/separated	monogamous	monogamous	> 5	> 5	6 to 9	Yes	3 to 5	2-5	grass	earth/sand	earth/sand	natural childbirth	1-natural childbirth	no	no	no	no	no	1-no		no	> 5
404	45.9315	40-49	ogony	obwoch	Ongako	no	no		koro bur lyec	pageya	koro	F	Acholi	Acholi	yes	Catholic	1-Catholic	completed primary school	completed primary school	peasant farmer	peasant farmer	-_	No f/i empl. / No data	no	no	widow/widowed	widow/widowed	monogamous	monogamous	from 1 to 4	from 1 to 4	6 to 9	Yes	1	0-1	grass	earth/sand	earth/sand	natural childbirth	1-natural childbirth	yes	yes	don't know	don't know / no data	no	1-no	no	no	from 2 to 5
405	37.926	30-39	obil	parak	lakwana	yes	yes	awoo	onek gwok	parak	lakwana	F	Lango	Lango	no	Catholic	1-Catholic	completed primary school	completed primary school	peasant farmer	peasant farmer	-_	No f/i empl. / No data	no	no	widow/widowed	widow/widowed	monogamous	monogamous	> 5	> 5	more than 9	Yes	3 to 5	2-5	grass	earth/sand	earth/sand	natural childbirth	1-natural childbirth	yes	yes	don't know	don't know / no data	no	1-no		no	from 2 to 5
406	31.9205	30-39	kalang centre	amar	koch goma	yes	yes		para	pabit	purongo	F	Acholi	Acholi	yes	Catholic	1-Catholic	completed primary school	completed primary school	peasant farmer	peasant farmer	-_	No f/i empl. / No data	no	no	married/cohabiting	married/cohabiting	monogamous	monogamous	> 5	> 5	6 to 9	Yes	3 to 5	2-5	grass	earth/sand	earth/sand	natural childbirth	1-natural childbirth	yes	yes	no	no	don't know	3-don't know / no data	no	no	from 2 to 5
407	43.9288	40-49	kabukol	kabukol	mukongoro	yes	yes	mukongoro	akadot	akadot	mukongoro	m	other	Other / no data	no	Anglican/Protestant	2-Anglican/Protestant	no formal education	no formal education	peasant farmer	peasant farmer	-_	No f/i empl. / No data	no	no	married/cohabiting	married/cohabiting	polygamous	polygamous	> 5	> 5	more than 9	Yes	more than 9	> 9	grass	earth/sand	earth/sand	don't know	3-don't know / no data	yes	yes	don't know	don't know / no data	don't know	3-don't know / no data	no	no	from 2 to 5
408	39.926	30-39	pece cubu	acoyo	Pece division	no	no		ladwa tek	pageya	koro	F	Acholi	Acholi	yes	Catholic	1-Catholic	completed primary school	completed primary school	peasant farmer	peasant farmer	-_	No f/i empl. / No data	no	no	married/cohabiting	married/cohabiting	polygamous	polygamous	from 1 to 4	from 1 to 4	3 to 5	Yes	3 to 5	2-5	grass	earth/sand	earth/sand	natural childbirth	1-natural childbirth	yes	yes	don't know	don't know / no data	don't know	3-don't know / no data	no	no	from 2 to 5
409	47.2493	40-49	akuru kwe	lacor	lamogi	yes	yes	akuru kwe	akuru kwe	lacor	lamogi	F	Acholi	Acholi	yes	Catholic	1-Catholic	no formal education	no formal education	peasant farmer	peasant farmer	-_	No f/i empl. / No data	no	no	widow/widowed	widow/widowed	monogamous	monogamous	0	0	3 to 5	Yes	3 to 5	2-5	grass	earth/sand	earth/sand	natural childbirth	1-natural childbirth	no	no	no	no	no	1-no	no	no	from 2 to 5
410	53.7644	50-59	pece	pece	pece	yes	yes		langol	pangu	alero	m	Acholi	Acholi	yes	Catholic	1-Catholic	completed primary school	completed primary school	peasant farmer	peasant farmer	-_	No f/i empl. / No data	no	no	widow/widowed	widow/widowed	polygamous	polygamous	from 1 to 4	from 1 to 4	6 to 9	Yes	6 to 9	6-9	grass	earth/sand	earth/sand	natural childbirth	1-natural childbirth	yes	yes	no	no	no	1-no		no	> 5
411	33.3288	30-39	koch kweyo	onyona	Ongako	no	no		senior quarter		Laroo division	F	Acholi	Acholi	yes	Other	5-Other / No data	no formal education	no formal education	peasant farmer	peasant farmer	-_	No f/i empl. / No data	no	no	divorced/separated	divorced/separated	polygamous	polygamous	from 1 to 4	from 1 to 4	6 to 9	Yes	6 to 9	6-9	iron	cement/brick	cement/brick	natural childbirth	1-natural childbirth	yes	yes	don't know	don't know / no data	don't know	3-don't know / no data	no	no	from 2 to 5
412	48.937	40-49	barogal	labwoch	koro	yes	yes	palenga	barogal	labwoch	koro	F	Acholi	Acholi	yes	Catholic	1-Catholic	completed primary school	completed primary school	informal employment	informal employment	business/airdresser/design/artesan/mechanic/seller	business	no	no	married/cohabiting	married/cohabiting	polygamous	polygamous	> 5	> 5	more than 9	Yes	3 to 5	2-5	grass	earth/sand	earth/sand	natural childbirth	1-natural childbirth	yes	yes	no	no	no	1-no		no	from 2 to 5
413	44.8521	40-49	airfield	bardege	bar dege division	yes	yes	pabbo	olet valley	labala	pabbo	F	Acholi	Acholi	yes	Other	5-Other / No data	no formal education	no formal education	peasant farmer	peasant farmer	-_	No f/i empl. / No data	yes	yes	widow/widowed	widow/widowed	polygamous	polygamous	from 1 to 4	from 1 to 4	more than 9	Yes	2	2-5	grass	earth/sand	earth/sand	natural childbirth	1-natural childbirth	yes	yes	don't know	don't know / no data	yes	2-yes		no	from 2 to 5
414	45.9342	40-49	layibi	techo	Layibi division	no	no		laroo	queen	Laroo division	F	Acholi	Acholi	yes	Catholic	1-Catholic	completed primary school	completed primary school	peasant farmer	peasant farmer	-_	No f/i empl. / No data	no	no	widow/widowed	widow/widowed	polygamous	polygamous	> 5	> 5	6 to 9	Yes	3 to 5	2-5	iron	cement/brick	cement/brick	natural childbirth	1-natural childbirth	yes	yes	no	no	no	1-no		no	1
415	31.7836	30-39	paminyai	pangu	alero	yes	yes	lacor	paminyai	pangu	alero	m	Acholi	Acholi	yes	Catholic	1-Catholic	completed senior four	completed senior four	peasant farmer	peasant farmer	-_	No f/i empl. / No data	no	no	married/cohabiting	married/cohabiting	monogamous	monogamous	from 1 to 4	from 1 to 4	6 to 9	Yes	3 to 5	2-5	grass	earth/sand	earth/sand	natural childbirth	1-natural childbirth	no	no	no	no	no	1-no		no	1
416	32.3781	30-39	pece pudyek		Pece division	yes	yes	opit	koro ibakaraa	labwoch	koro	F	Acholi	Acholi	yes	Catholic	1-Catholic	no formal education	no formal education	peasant farmer	peasant farmer	-_	No f/i empl. / No data	no	no	married/cohabiting	married/cohabiting	monogamous	monogamous	> 5	> 5	6 to 9	Yes	3 to 5	2-5	grass	earth/sand	earth/sand	natural childbirth	1-natural childbirth	yes	yes	no	no	no	1-no		no	from 2 to 5
417	38.8219	30-39	pangu	pangu	alero	yes	yes	alero	sudan	sudan	sudan	F	Acholi	Acholi	yes	Catholic	1-Catholic	completed primary school	completed primary school	peasant farmer	peasant farmer	-_	No f/i empl. / No data	yes	yes	widow/widowed	widow/widowed	polygamous	polygamous	> 5	> 5	more than 9	Yes	2	2-5	grass	earth/sand	earth/sand	natural childbirth	1-natural childbirth	yes	yes	no	no	no	1-no		no	1
418	50.8548	50-59	kirombe	alokolum	Layibi division	no	no		kirombe	alokolum	Layibi division	F	Acholi	Acholi	yes	Catholic	1-Catholic	no formal education	no formal education	peasant farmer	peasant farmer	-_	No f/i empl. / No data	yes	yes	divorced/separated	divorced/separated	polygamous	polygamous	from 1 to 4	from 1 to 4	6 to 9	Yes	3 to 5	2-5	grass	earth/sand	earth/sand	natural childbirth	1-natural childbirth	no	no	no	no	no	1-no		no	from 2 to 5
419	54.3041	50-59	layibi	tegwana	Pece division	no	no		alokolum		anaka	m	Acholi	Acholi	yes	Catholic	1-Catholic	completed primary school	completed primary school	peasant farmer	peasant farmer	-_	No f/i empl. / No data	yes	yes	married/cohabiting	married/cohabiting	polygamous	polygamous	from 1 to 4	from 1 to 4	3 to 5	Yes	2	2-5	grass	earth/sand	earth/sand	natural childbirth	1-natural childbirth	yes	yes	don't know	don't know / no data	don't know	3-don't know / no data	no	no	> 5
420	40.9315	40-49	lakutomer	ibakara	koro	no	no		toki pal	cubu	pece division	F	Acholi	Acholi	yes	Catholic	1-Catholic	completed primary school	completed primary school	peasant farmer	peasant farmer	-_	No f/i empl. / No data	no	no	married/cohabiting	married/cohabiting	polygamous	polygamous	> 5	> 5	2	Yes	2	2-5	iron	cement/brick	cement/brick	caesarean section	2-caesarean section	yes	yes	no	no	no	1-no		no	from 2 to 5
421	51.7205	50-59	lakwaya	lukwir	Lalogi	no	no		junior quarter	kirombe	adyel	F	Acholi	Acholi	yes	Pentecostal	3-Pentecostal	completed senior four	completed senior four	peasant farmer	peasant farmer	-_	No f/i empl. / No data	no	no	widow/widowed	widow/widowed	polygamous	polygamous	from 1 to 4	from 1 to 4	more than 9	Yes	more than 9	> 9	iron	cement/brick	cement/brick	natural childbirth	1-natural childbirth	yes	yes	no	no	no	1-no	no	no	from 2 to 5
422	53.9397	50-59	pece	vanguard	pece division	no	no		pajimo	pajimo	labongo akwang	F	Acholi	Acholi	yes	Anglican/Protestant	2-Anglican/Protestant	no formal education	no formal education	informal employment	informal employment	business/airdresser/design/artesan/mechanic/seller	business	no	no	widow/widowed	widow/widowed	polygamous	polygamous	from 1 to 4	from 1 to 4	more than 9	Yes	3 to 5	2-5	iron	cement/brick	cement/brick	natural childbirth	1-natural childbirth	yes	yes	don't know	don't know / no data	don't know	3-don't know / no data		no	from 2 to 5
423	53.9397	50-59	pece	vanguard	Pece division	yes	yes	anaka	paduny	paduny	anaka	F	Acholi	Acholi	yes	Catholic	1-Catholic	no formal education	no formal education	peasant farmer	peasant farmer	-_	No f/i empl. / No data	no	no	widow/widowed	widow/widowed	polygamous	polygamous	> 5	> 5	more than 9	Yes	6 to 9	6-9	grass	earth/sand	earth/sand	natural childbirth	1-natural childbirth	no	no	no	no	no	1-no		no	from 2 to 5
424	31.9233	30-39	acet central	binya	odek	no	no		acet central	binya	odek	m	Acholi	Acholi	yes	Anglican/Protestant	2-Anglican/Protestant	completed primary school	completed primary school	peasant farmer	peasant farmer	-_	No f/i empl. / No data	yes	yes	married/cohabiting	married/cohabiting	polygamous	polygamous	from 1 to 4	from 1 to 4	more than 9	Yes	3 to 5	2-5	grass	earth/sand	earth/sand	natural childbirth	1-natural childbirth	no	no	no	no	no	1-no		no	from 2 to 5
425	29.9233	20-29	layibi	library	Layibi division	no	no		mita coo	kala abur	minakulu	F	Lango	Lango	no	Catholic	1-Catholic	no formal education	no formal education	informal employment	informal employment	business/airdresser/design/artesan/mechanic/seller	business	no	no	widow/widowed	widow/widowed		single / no data	from 1 to 4	from 1 to 4		no	3 to 5	2-5	grass	earth/sand	earth/sand	natural childbirth	1-natural childbirth	no	no	don't know	don't know / no data	no	1-no		no	1
426	60.7781	>=60	tegwana	vanguard	Pece division	no	no		tegwana	vanguard	pece division	F	Acholi	Acholi	yes	Anglican/Protestant	2-Anglican/Protestant	completed primary school	completed primary school	peasant farmer	peasant farmer	-_	No f/i empl. / No data	no	no	widow/widowed	widow/widowed	monogamous	monogamous	> 5	> 5	more than 9	Yes	6 to 9	6-9	grass	earth/sand	earth/sand	natural childbirth	1-natural childbirth	no	no	no	no	no	1-no	no	no	1
427	13.9123	<20	minakulu centre	minakulu	minakulu	no	no		layibi		Layibi division	F	Lango	Lango	no	Catholic	1-Catholic	completed primary school	completed primary school	not working	not working	-_	No f/i empl. / No data	no	no	single	single		single / no data	0	0	3 to 5	Yes	3 to 5	2-5	iron	cement/brick	cement/brick	don't know	3-don't know / no data	no	no	no	no	no	1-no	no	no	0
429	55.4575	50-59	layibi centre	tegwana	Pece division	no	no		layibi centre	tegwana	Pece division	F	Acholi	Acholi	yes	Pentecostal	3-Pentecostal	completed senior six	completed senior six	formal employment	1-formal employment	teacher	teacher	no	no	widow/widowed	widow/widowed	polygamous	polygamous	> 5	> 5	6 to 9	Yes	6 to 9	6-9	grass	earth/sand	earth/sand	don't know	3-don't know / no data	no	no	don't know	don't know / no data	don't know	3-don't know / no data	no	no	1
430	33.9507	30-39	otara	otara	aromo	yes	yes	aromo	otara	otara	aromo	m	Lango	Lango	no	Pentecostal	3-Pentecostal	completed senior four	completed senior four	peasant farmer	peasant farmer	-_	No f/i empl. / No data	yes	yes	married/cohabiting	married/cohabiting	monogamous	monogamous	from 1 to 4	from 1 to 4	6 to 9	Yes	3 to 5	2-5	iron	cement/brick	cement/brick	natural childbirth	1-natural childbirth	yes	yes	no	no	no	1-no	no	no	> 5
431	43.1233	40-49	ogony	abwoch	ongako	no	no		abuga	alokolum	ongako	m	Acholi	Acholi	yes	Catholic	1-Catholic	completed senior four	completed senior four	formal employment	1-formal employment	soldier/police/ security guard/soldier/guardian	soldier	no	no	married/cohabiting	married/cohabiting	polygamous	polygamous	> 5	> 5	3 to 5	Yes	6 to 9	6-9	grass	earth/sand	earth/sand	natural childbirth	1-natural childbirth	no	no	don't know	don't know / no data	don't know	3-don't know / no data	no	no	> 5
432	46.7945	40-49	ogony	abwoch	ongako	no	no		custom corner	techo	Layibi division	F	Acholi	Acholi	yes	Catholic	1-Catholic	completed primary school	completed primary school	formal employment	1-formal employment	business/airdresser/design/artesan/mechanic/seller	business	no	no	married/cohabiting	married/cohabiting	polygamous	polygamous	> 5	> 5	6 to 9	Yes	3 to 5	2-5	grass	earth/sand	earth/sand	natural childbirth	1-natural childbirth	no	no	no	no	no	1-no		no	from 2 to 5
434	44.8767	40-49	lacor centre	forgod	bar dege division	no	no		lacor	forgod	bar dege division	m	Acholi	Acholi	yes	Anglican/Protestant	2-Anglican/Protestant	completed primary school	completed primary school	informal employment	informal employment	builder	builder	no	no	married/cohabiting	married/cohabiting	monogamous	monogamous	from 1 to 4	from 1 to 4	6 to 9	Yes	3 to 5	2-5	iron	cement/brick	cement/brick	natural childbirth	1-natural childbirth	no	no	no	no	no	1-no	no	no	from 2 to 5
435	39.9945	30-39	akita nino	omito	adyel	yes	yes	kitgum technical	kyiki nyiki	pager	kitgum	F	Acholi	Acholi	yes	Catholic	1-Catholic	qualification afther senior six	qualification afther senior six	formal employment	1-formal employment	teacher	teacher	no	no	widow/widowed	widow/widowed	monogamous	monogamous	from 1 to 4	from 1 to 4	3 to 5	Yes	2	2-5	grass	earth/sand	earth/sand	natural childbirth	1-natural childbirth	no	no	no	no	no	1-no		no	from 2 to 5
436	44.937	40-49	custom corner	bwobo	Layibi division	no	no		atanya	atanya		F	Acholi	Acholi	yes	Catholic	1-Catholic	no formal education	no formal education	not working	not working	-_	No f/i empl. / No data	no	no	single	single		single / no data	from 1 to 4	from 1 to 4	6 to 9	Yes	3 to 5	2-5	grass	earth/sand	earth/sand	natural childbirth	1-natural childbirth	no	no		don't know / no data	no	1-no	no	no	from 2 to 5
437	29.737	20-29	inaga	inaga	Laroo division	no	no		camp shwali	kakoge		F	Lango	Lango	no	Anglican/Protestant	2-Anglican/Protestant	qualification afther senior six	qualification afther senior six	formal employment	1-formal employment	engeneer/lab technitian/nurse/office/social worker/researcher/journalist	engeneer	no	no	divorced/separated	divorced/separated	polygamous	polygamous	from 1 to 4	from 1 to 4	more than 9	Yes	3 to 5	2-5	iron	cement/brick	cement/brick	natural childbirth	1-natural childbirth	yes	yes	no	no	no	1-no		no	from 2 to 5
438	61.2767	>=60	alero-lalara	panyabono	alero	yes	yes	gulu	lala	panyabono	alero	m	Acholi	Acholi	yes	Pentecostal	3-Pentecostal	completed senior four	completed senior four	formal employment	1-formal employment	teacher	teacher	no	no	married/cohabiting	married/cohabiting	polygamous	polygamous	> 5	> 5	3 to 5	Yes	6 to 9	6-9	grass	earth/sand	earth/sand	don't know	3-don't know / no data	yes	yes	don't know	don't know / no data	no	1-no	no	no	from 2 to 5
439	42.0192	40-49	kirombe	alokolum	Layibi division	no	no		layibi	techo	Layibi division	F	Acholi	Acholi	yes	Catholic	1-Catholic	completed primary school	completed primary school	peasant farmer	peasant farmer	-_	No f/i empl. / No data	no	no	divorced/separated	divorced/separated	polygamous	polygamous	from 1 to 4	from 1 to 4	6 to 9	Yes	6 to 9	6-9	grass	earth/sand	earth/sand	don't know	3-don't know / no data	yes	yes	no	no	no	1-no	no	no	from 2 to 5
440	49.9397	40-49	laroo	laroo	Layibi division	no	no		ajulu	pawel	patiko	F	Acholi	Acholi	yes	Catholic	1-Catholic	completed primary school	completed primary school	informal employment	informal employment	business/airdresser/design/artesan/mechanic/seller	business	no	no	widow/widowed	widow/widowed	polygamous	polygamous	from 1 to 4	from 1 to 4	3 to 5	Yes	2	2-5	iron	cement/brick	cement/brick	natural childbirth	1-natural childbirth	yes	yes	no	no	no	1-no	no	no	from 2 to 5
441	66.9507	>=60	unyona		Ongako	no	no		lawo	agwee	Laroo division	F	Acholi	Acholi	yes	Catholic	1-Catholic	no formal education	no formal education	peasant farmer	peasant farmer	-_	No f/i empl. / No data	no	no	married/cohabiting	married/cohabiting	polygamous	polygamous	from 1 to 4	from 1 to 4	more than 9	Yes	6 to 9	6-9	grass	earth/sand	earth/sand	natural childbirth	1-natural childbirth	yes	yes		don't know / no data	don't know	3-don't know / no data	no	no	from 2 to 5
442	29.926	20-29	akuru kwe	lacor	lamogi	yes	yes	alokolum	ocito aka	parabonga	pabbo	F	Acholi	Acholi	yes	Pentecostal	3-Pentecostal	no formal education	no formal education	peasant farmer	peasant farmer	-_	No f/i empl. / No data	no	no	married/cohabiting	married/cohabiting	polygamous	polygamous	> 5	> 5	more than 9	Yes	3 to 5	2-5	grass	earth/sand	earth/sand	natural childbirth	1-natural childbirth	no	no	no	no	no	1-no	no	no	from 2 to 5
443	41.9753	40-49	negri	bardege	bar dege division	no	no		kiswa	kiswa	nakawa	m	Acholi	Acholi	yes	Catholic	1-Catholic	qualification afther senior six	qualification afther senior six	formal employment	1-formal employment	-_	No f/i empl. / No data	no	no	married/cohabiting	married/cohabiting	polygamous	polygamous	> 5	> 5	3 to 5	Yes	6 to 9	6-9	iron	cement/brick	cement/brick	natural childbirth	1-natural childbirth	no	no	no	no	no	1-no	no	no	from 2 to 5
444	26.8548	20-29	orum	lii	koch goma	no	no		labourline	tegwana	pece division	F	Acholi	Acholi	yes	Catholic	1-Catholic	completed primary school	completed primary school	peasant farmer	peasant farmer	-_	No f/i empl. / No data	no	no	married/cohabiting	married/cohabiting	polygamous	polygamous	from 1 to 4	from 1 to 4	3 to 5	Yes	3 to 5	2-5	iron	cement/brick	cement/brick	natural childbirth	1-natural childbirth	no	no	no	no	no	1-no	no	no	from 2 to 5
445	43.9315	40-49	kalang centre	amar	koch goma	no	no		forgod	forgod	bar dege division	F	Acholi	Acholi	yes	Catholic	1-Catholic	completed primary school	completed primary school	peasant farmer	peasant farmer	-_	No f/i empl. / No data	no	no	widow/widowed	widow/widowed	monogamous	monogamous	from 1 to 4	from 1 to 4	3 to 5	Yes	3 to 5	2-5	iron	cement/brick	cement/brick	caesarean section	2-caesarean section	no	no	no	no	no	1-no	no	no	from 2 to 5
446	46.937	40-49	labourline	labourline	Pece division	no	no		kalang centre	amar	koch goma	F	Acholi	Acholi	yes	Anglican/Protestant	2-Anglican/Protestant	completed primary school	completed primary school	informal employment	informal employment	#NAME?	No f/i empl. / No data	no	no	widow/widowed	widow/widowed	monogamous	monogamous	from 1 to 4	from 1 to 4	1	Yes	2	2-5	iron	cement/brick	cement/brick	natural childbirth	1-natural childbirth	no	no	no	no	no	1-no		no	from 2 to 5
447	35.7808	30-39	aywee	tegwana	Pece division	yes	yes	opit	okoc can	parak	lakwana	F	Acholi	Acholi	yes	Catholic	1-Catholic	completed primary school	completed primary school	peasant farmer	peasant farmer	-_	No f/i empl. / No data	no	no	married/cohabiting	married/cohabiting	monogamous	monogamous	from 1 to 4	from 1 to 4	6 to 9	Yes	3 to 5	2-5	grass	earth/sand	earth/sand	natural childbirth	1-natural childbirth	yes	yes		don't know / no data	no	1-no	no	no	from 2 to 5
449	31.7753	30-39	tegwana	tegwana	Pece division	no	no		layibi cubu	aywee	Layibi division	F	Acholi	Acholi	yes	Anglican/Protestant	2-Anglican/Protestant	completed senior four	completed senior four	informal employment	informal employment	business/airdresser/design/artesan/mechanic/seller	business	no	no	married/cohabiting	married/cohabiting	polygamous	polygamous	from 1 to 4	from 1 to 4	6 to 9	Yes	6 to 9	6-9	grass	earth/sand	earth/sand	natural childbirth	1-natural childbirth	no	no	no	no	no	1-no		no	from 2 to 5
450	45.937	40-49	corner pa owgi	oboo	lamogi	yes	yes	pagak	oboo	oboo	lamogi	F	Acholi	Acholi	yes	Catholic	1-Catholic	no formal education	no formal education	peasant farmer	peasant farmer	-_	No f/i empl. / No data	no	no	widow/widowed	widow/widowed	monogamous	monogamous	from 1 to 4	from 1 to 4	more than 9	Yes	3 to 5	2-5	grass	earth/sand	earth/sand	natural childbirth	1-natural childbirth	no	no	no	no		3-don't know / no data	no	no	1
451	42.9342	40-49	abuga tee ogali	patuda	Ongako	no	no		patuda tee ogali	patuda	ongako	F	Acholi	Acholi	yes	Catholic	1-Catholic	completed primary school	completed primary school	peasant farmer	peasant farmer	-_	No f/i empl. / No data	no	no	married/cohabiting	married/cohabiting	polygamous	polygamous	> 5	> 5	more than 9	Yes	3 to 5	2-5	grass	earth/sand	earth/sand	natural childbirth	1-natural childbirth	no	no	no	no	no	1-no	no	no	from 2 to 5
452	49.9397	40-49	lacor centre	patuda	Layibi division	no	no		kati kati	lacor	lamogi	m	Acholi	Acholi	yes	Muslim	4-Muslim	completed primary school	completed primary school	peasant farmer	peasant farmer	-_	No f/i empl. / No data	yes	yes	married/cohabiting	married/cohabiting	polygamous	polygamous	> 5	> 5	6 to 9	Yes	6 to 9	6-9	grass	earth/sand	earth/sand	caesarean section	2-caesarean section	no	no	no	no	no	1-no	no	no	> 5
453	29.926	20-29	abuga	patuda	Ongako	no	no		saba cuka	buganda	buganda	F	Acholi	Acholi	yes	Catholic	1-Catholic	completed primary school	completed primary school	informal employment	informal employment	business/airdresser/design/artesan/mechanic/seller	business	no	no	divorced/separated	divorced/separated	monogamous	monogamous	from 1 to 4	from 1 to 4	6 to 9	Yes	3 to 5	2-5	iron	cement/brick	cement/brick	natural childbirth	1-natural childbirth	no	no	no	no	no	1-no	no	no	1
454	41.0301	40-49	bardege	airfield	bar dege division	yes	yes	pabbo	pabbo	kal	pabbo	F	Acholi	Acholi	yes	Catholic	1-Catholic	completed senior four	completed senior four	peasant farmer	peasant farmer	-_	No f/i empl. / No data	no	no	widow/widowed	widow/widowed	polygamous	polygamous	from 1 to 4	from 1 to 4	6 to 9	Yes	3 to 5	2-5	iron	cement/brick	cement/brick	natural childbirth	1-natural childbirth	yes	yes	no	no	no	1-no		no	from 2 to 5
455	44.937	40-49	kal dima	akwa	lamogi	no	no		koch kweyo	patuda	ongako	F	Acholi	Acholi	yes	Catholic	1-Catholic	completed primary school	completed primary school	peasant farmer	peasant farmer	-_	No f/i empl. / No data	no	no	married/cohabiting	married/cohabiting	polygamous	polygamous	> 5	> 5	6 to 9	Yes	2	2-5	iron	cement/brick	cement/brick	natural childbirth	1-natural childbirth	yes	yes	don't know	don't know / no data	don't know	3-don't know / no data	no	no	from 2 to 5
456	46.937	40-49	obia east	forgod	alero	yes	yes	alero	alero	kal	alero	F	Acholi	Acholi	yes	Catholic	1-Catholic	completed primary school	completed primary school	informal employment	informal employment	business/airdresser/design/artesan/mechanic/seller	business	no	no	widow/widowed	widow/widowed	polygamous	polygamous	> 5	> 5	6 to 9	Yes	6 to 9	6-9	grass	earth/sand	earth/sand	natural childbirth	1-natural childbirth	yes	yes	no	no	no	1-no	no	no	from 2 to 5
457	46.937	40-49	lagik	agonga	Bungatira	yes	yes	lukodi	bila kwala	paibwor	laguti	F	Acholi	Acholi	yes	Pentecostal	3-Pentecostal	completed primary school	completed primary school	peasant farmer	peasant farmer	-_	No f/i empl. / No data	no	no	widow/widowed	widow/widowed	monogamous	monogamous	> 5	> 5	0	no	3 to 5	2-5	grass	earth/sand	earth/sand	natural childbirth	1-natural childbirth	yes	yes	don't know	don't know / no data	no	1-no	no	no	1
458	42.6904	40-49	lawiya adul	laliya	Bungatira	no	no		paminyai	pangu	alero	F	Acholi	Acholi	yes	Anglican/Protestant	2-Anglican/Protestant	completed primary school	completed primary school	peasant farmer	peasant farmer	-_	No f/i empl. / No data	no	no	divorced/separated	divorced/separated	polygamous	polygamous	from 1 to 4	from 1 to 4	more than 9	Yes	6 to 9	6-9	grass	earth/sand	earth/sand	natural childbirth	1-natural childbirth	no	no	don't know	don't know / no data	no	1-no	no	no	from 2 to 5
459	27.9863	20-29	wii aworanga	patuda	Layibi division	no	no		bubo barrack			F	other	Other / no data	no	Catholic	1-Catholic	completed senior four	completed senior four	peasant farmer	peasant farmer	-_	No f/i empl. / No data	no	no	married/cohabiting	married/cohabiting	monogamous	monogamous	from 1 to 4	from 1 to 4	6 to 9	Yes	more than 9	> 9	iron	cement/brick	cement/brick	natural childbirth	1-natural childbirth	no	no	don't know	don't know / no data	no	1-no	no	no	from 2 to 5
460	44.0247	40-49	twon okun	agonga	Bungatira	no	no		atede	lapainat	koro	m	Acholi	Acholi	yes	Catholic	1-Catholic	completed senior four	completed senior four	formal employment	1-formal employment	teacher	teacher	no	no	married/cohabiting	married/cohabiting	monogamous	monogamous	from 1 to 4	from 1 to 4	6 to 9	Yes	3 to 5	2-5	grass	earth/sand	earth/sand	don't know	3-don't know / no data	no	no	don't know	don't know / no data	no	1-no	no	no	from 2 to 5
461	30.4932	30-39	lawiya adul	laliya	Bungatira	no	no		lawiya adul	laliya	Bungatira	m	Acholi	Acholi	yes	Catholic	1-Catholic	completed primary school	completed primary school	informal employment	informal employment	driver	1-driver	no	no	divorced/separated	divorced/separated	monogamous	monogamous	from 1 to 4	from 1 to 4	6 to 9	Yes	3 to 5	2-5	grass	earth/sand	earth/sand	natural childbirth	1-natural childbirth	yes	yes	no	no	no	1-no		no	from 2 to 5
462	46.0438	40-49	twon okun	agonga	Bungatira	no	no		ibinonga	pacilo	atiak	F	Acholi	Acholi	yes	Catholic	1-Catholic	completed senior four	completed senior four	formal employment	1-formal employment	teacher	teacher	no	no	married/cohabiting	married/cohabiting	polygamous	polygamous	> 5	> 5	6 to 9	Yes	6 to 9	6-9	grass	earth/sand	earth/sand	natural childbirth	1-natural childbirth	no	no	no	no	don't know	3-don't know / no data	no	no	> 5
463	51.9452	50-59	apur ki opoko	agonga	Bungatira	no	no		paduny	paduny	awach	F	Acholi	Acholi	yes	Anglican/Protestant	2-Anglican/Protestant	completed primary school	completed primary school		No data	-_	No f/i empl. / No data	no	no	married/cohabiting	married/cohabiting	polygamous	polygamous	> 5	> 5	6 to 9	Yes	6 to 9	6-9	grass	earth/sand	earth/sand	natural childbirth	1-natural childbirth	yes	yes	no	no	no	1-no		no	from 2 to 5
464	30.2986	30-39	lungulu	plambwo		no	no		forest word	bardege	Laroo division	F	Acholi	Acholi	yes	Catholic	1-Catholic	completed senior four	completed senior four	informal employment	informal employment	business/airdresser/design/artesan/mechanic/seller	business	no	no	widow/widowed	widow/widowed	polygamous	polygamous	from 1 to 4	from 1 to 4	6 to 9	Yes	0	0-1	iron	cement/brick	cement/brick	natural childbirth	1-natural childbirth	no	no	no	no	no	1-no		no	from 2 to 5
465	52.6959	50-59	kanyagoga	kanyagoga	bar dege division	no	no		nagum godown	nalewa		F	Acholi	Acholi	yes	Catholic	1-Catholic	completed senior four	completed senior four	informal employment	informal employment	business/airdresser/design/artesan/mechanic/seller	business	no	no	married/cohabiting	married/cohabiting	monogamous	monogamous	> 5	> 5	more than 9	Yes	3 to 5	2-5	iron	cement/brick	cement/brick	natural childbirth	1-natural childbirth	no	no	no	no	no	1-no		no	1
466	40.9397	40-49	lakweto omur	lakweto omur	koro	no	no		lakweto omur	lakweto omur	koro	m	Acholi	Acholi	yes	Catholic	1-Catholic	completed primary school	completed primary school	peasant farmer	peasant farmer	-_	No f/i empl. / No data	yes	yes	married/cohabiting	married/cohabiting	polygamous	polygamous	from 1 to 4	from 1 to 4	3 to 5	Yes	2	2-5	grass	earth/sand	earth/sand	natural childbirth	1-natural childbirth	no	no	no	no	no	1-no		no	1
467	50.3123	50-59	unyama	unyama	unyama	yes	yes	unyama	awoo	parack	lakwana	m	Acholi	Acholi	yes	Anglican/Protestant	2-Anglican/Protestant	completed senior four	completed senior four	informal employment	informal employment	business/airdresser/design/artesan/mechanic/seller	business	yes	yes	married/cohabiting	married/cohabiting	polygamous	polygamous	> 5	> 5	2	Yes	2	2-5	grass	earth/sand	earth/sand	natural childbirth	1-natural childbirth	yes	yes	no	no	no	1-no		no	> 5
468	37.2959	30-39	layibi godown	techo	Layibi division	no	no		layibi godown	techo	Layibi division	m	Acholi	Acholi	yes	Catholic	1-Catholic	completed primary school	completed primary school	peasant farmer	peasant farmer	-_	No f/i empl. / No data	no	no	married/cohabiting	married/cohabiting	polygamous	polygamous	from 1 to 4	from 1 to 4	6 to 9	Yes	3 to 5	2-5	grass	earth/sand	earth/sand	natural childbirth	1-natural childbirth	yes	yes	don't know	don't know / no data	no	1-no		no	from 2 to 5
469	32.9342	30-39	industrial area	library	Layibi division		no		laywa tek	labwoch	koro	F	Acholi	Acholi	yes	Catholic	1-Catholic	completed primary school	completed primary school	peasant farmer	peasant farmer	-_	No f/i empl. / No data	no	no	married/cohabiting	married/cohabiting	polygamous	polygamous	> 5	> 5	3 to 5	Yes	3 to 5	2-5	grass	earth/sand	earth/sand	natural childbirth	1-natural childbirth	no	no	don't know	don't know / no data	no	1-no		no	from 2 to 5
470	20.926	20-29	wii anaka	latoro	purongo	no	no		joonpabira	amoo		F	other	Other / no data	no	Catholic	1-Catholic	completed primary school	completed primary school	peasant farmer	peasant farmer	-_	No f/i empl. / No data	no	no	married/cohabiting	married/cohabiting	monogamous	monogamous	from 1 to 4	from 1 to 4	3 to 5	Yes	2	2-5	grass	earth/sand	earth/sand	natural childbirth	1-natural childbirth	yes	yes	no	no	no	1-no		no	from 2 to 5
471	44.7068	40-49	pol kema	alokolum	unyama	yes	yes	alokolum	pol kema	alokolum	unyama	F	Acholi	Acholi	yes	Catholic	1-Catholic	completed primary school	completed primary school	peasant farmer	peasant farmer	-_	No f/i empl. / No data	no	no	widow/widowed	widow/widowed	monogamous	monogamous	> 5	> 5	3 to 5	Yes	3 to 5	2-5	iron	cement/brick	cement/brick	natural childbirth	1-natural childbirth	yes	yes	no	no	no	1-no		no	from 2 to 5
472	36.0055	30-39	ogony	abwoch	ongako	no	no		abuga	patuda	ongako	F	Acholi	Acholi	yes	Catholic	1-Catholic	completed primary school	completed primary school	peasant farmer	peasant farmer	-_	No f/i empl. / No data	no	no	married/cohabiting	married/cohabiting	polygamous	polygamous	from 1 to 4	from 1 to 4	6 to 9	Yes	6 to 9	6-9	grass	earth/sand	earth/sand	natural childbirth	1-natural childbirth	no	no	no	no	no	1-no		no	from 2 to 5
473	43.4658	40-49	tee-tuku	kal	ongako	yes	yes	tee-cwaa	tee-tuku	kal	ongako	F	Acholi	Acholi	yes	Catholic	1-Catholic	completed primary school	completed primary school	peasant farmer	peasant farmer	-_	No f/i empl. / No data	no	no	married/cohabiting	married/cohabiting	polygamous	polygamous	> 5	> 5	6 to 9	Yes	2	2-5	grass	earth/sand	earth/sand	natural childbirth	1-natural childbirth	no	no	no	no	no	1-no		no	from 2 to 5
474	38.4685	30-39	wii aworanga	patuda	Layibi division	no	no		wii aworanga	patuda	Layibi division	m	Acholi	Acholi	yes	Catholic	1-Catholic	completed senior four	completed senior four	informal employment	informal employment	business/airdresser/design/artesan/mechanic/seller	business	no	no	married/cohabiting	married/cohabiting	polygamous	polygamous	from 1 to 4	from 1 to 4	6 to 9	Yes	3 to 5	2-5	grass	earth/sand	earth/sand	natural childbirth	1-natural childbirth	yes	yes	no	no	no	1-no		no	from 2 to 5
475	46.8575	40-49	pabwoo	pabwoo	Bungatira	yes	yes	awee	pabwoo	pabwoo	Bungatira	F	Acholi	Acholi	yes	Anglican/Protestant	2-Anglican/Protestant	completed primary school	completed primary school	peasant farmer	peasant farmer	-_	No f/i empl. / No data	no	no	widow/widowed	widow/widowed	polygamous	polygamous	from 1 to 4	from 1 to 4	3 to 5	Yes	3 to 5	2-5	grass	earth/sand	earth/sand	natural childbirth	1-natural childbirth	no	no	no	no	no	1-no		no	from 2 to 5
476	50.9452	50-59	keyo	palenga	lamogi	yes	yes	keyo	pawel	pawel	patiko	F	Acholi	Acholi	yes	Catholic	1-Catholic	no formal education	no formal education	peasant farmer	peasant farmer	-_	No f/i empl. / No data	no	no	married/cohabiting	married/cohabiting	polygamous	polygamous	> 5	> 5	3 to 5	Yes	3 to 5	2-5	grass	earth/sand	earth/sand	natural childbirth	1-natural childbirth	yes	yes	no	no	no	1-no		no	from 2 to 5
477	42.9397	40-49	pece lukuny	pece prison	Laroo division	no	no		oding	unyama	paicho	F	Acholi	Acholi	yes	Catholic	1-Catholic	completed primary school	completed primary school	informal employment	informal employment	business/airdresser/design/artesan/mechanic/seller	business	no	no	widow/widowed	widow/widowed	monogamous	monogamous	from 1 to 4	from 1 to 4	6 to 9	Yes	6 to 9	6-9	grass	earth/sand	earth/sand	natural childbirth	1-natural childbirth	yes	yes	no	no	no	1-no		no	1
479	57.9945	50-59	obia west	forgod	bar dege division	no	no		abili	labwoch	koro	F	Acholi	Acholi	yes	Anglican/Protestant	2-Anglican/Protestant	completed primary school	completed primary school	peasant farmer	peasant farmer	-_	No f/i empl. / No data	no	no	widow/widowed	widow/widowed	polygamous	polygamous	0	0	6 to 9	Yes	6 to 9	6-9	grass	earth/sand	earth/sand	natural childbirth	1-natural childbirth	no	no	no	no	no	1-no		no	from 2 to 5
480	56.9507	50-59	kweyo	abwoch	ongako	no	no		kweyo	abwoch	ongako	F	Acholi	Acholi	yes	Pentecostal	3-Pentecostal	completed primary school	completed primary school	peasant farmer	peasant farmer	-_	No f/i empl. / No data	no	no	married/cohabiting	married/cohabiting	monogamous	monogamous	> 5	> 5	6 to 9	Yes	0	0-1	grass	earth/sand	earth/sand	natural childbirth	1-natural childbirth	no	no	no	no	no	1-no		no	1
481	46.4	40-49	ayuda	dima	mutunda	no	no		ayuda	dima	mutunda	F	Jalwo	Other / no data	no	Pentecostal	3-Pentecostal	completed primary school	completed primary school	peasant farmer	peasant farmer	-_	No f/i empl. / No data	no	no	married/cohabiting	married/cohabiting	polygamous	polygamous	from 1 to 4	from 1 to 4	2	Yes	2	2-5	grass	earth/sand	earth/sand	natural childbirth	1-natural childbirth	yes	yes	no	no	no	1-no		no	from 2 to 5
482	53.9479	50-59	olwal	gira gira	lamogi	yes	yes	awee	bur coro	awech	paicho	F	Acholi	Acholi	yes	Catholic	1-Catholic	completed primary school	completed primary school	peasant farmer	peasant farmer	-_	No f/i empl. / No data	no	no	widow/widowed	widow/widowed	polygamous	polygamous	> 5	> 5	6 to 9	Yes	3 to 5	2-5	grass	earth/sand	earth/sand	natural childbirth	1-natural childbirth	yes	yes	no	no	no	1-no		no	from 2 to 5
483	48.2247	40-49	airfield	bardege	bar dege division	no	no		airfield	bardege	bar dege division	F	Acholi	Acholi	yes	Catholic	1-Catholic	completed primary school	completed primary school	peasant farmer	peasant farmer	-_	No f/i empl. / No data	no	no	married/cohabiting	married/cohabiting	polygamous	polygamous	> 5	> 5	2	Yes	2	2-5	iron	cement/brick	cement/brick	natural childbirth	1-natural childbirth	no	no	no	no	no	1-no		no	from 2 to 5
484	35.4575	30-39	omel	omel	paicho	yes	yes	owero	omel	omel	paicho	m	Acholi	Acholi	yes	Catholic	1-Catholic	no formal education	no formal education	peasant farmer	peasant farmer	-_	No f/i empl. / No data	no	no	married/cohabiting	married/cohabiting	polygamous	polygamous	> 5	> 5	3 to 5	Yes	3 to 5	2-5	grass	earth/sand	earth/sand	natural childbirth	1-natural childbirth	yes	yes	don't know	don't know / no data	don't know	3-don't know / no data		no	from 2 to 5
485	30.4521	30-39	pece	vanguard	Pece division	yes	yes	palenga	bukaya			F	Acholi	Acholi	yes	Catholic	1-Catholic	completed primary school	completed primary school	informal employment	informal employment	business/airdresser/design/artesan/mechanic/seller	business	no	no	married/cohabiting	married/cohabiting	polygamous	polygamous	> 5	> 5	more than 9	Yes	3 to 5	2-5	iron	cement/brick	cement/brick	natural childbirth	1-natural childbirth	no	no	no	no	no	1-no		no	from 2 to 5
486	36.937	30-39	lwalakwar	lacor	lamogi	yes	yes	alokolum	mon roc	pabwoo	Bungatira	F	Acholi	Acholi	yes	Catholic	1-Catholic	completed primary school	completed primary school	peasant farmer	peasant farmer	-_	No f/i empl. / No data	no	no	widow/widowed	widow/widowed	monogamous	monogamous	> 5	> 5	6 to 9	Yes	3 to 5	2-5	grass	cement/brick	cement/brick	natural childbirth	1-natural childbirth	yes	yes	no	no	no	1-no		no	from 2 to 5
487	46.2493	40-49	alokolum	lacor	lamogi	no	no		alokolum	lacor	lamogi	F	Acholi	Acholi	yes	Catholic	1-Catholic	no formal education	no formal education	peasant farmer	peasant farmer	-_	No f/i empl. / No data	no	no	widow/widowed	widow/widowed	monogamous	monogamous	> 5	> 5	3 to 5	Yes	6 to 9	6-9	grass	earth/sand	earth/sand	natural childbirth	1-natural childbirth	yes	yes	no	no	no	1-no		no	1
488	45.9425	40-49	koch kweyo	abwoch	Ongako	no	no		bur lobo	pungole		F	Acholi	Acholi	yes	Pentecostal	3-Pentecostal	completed primary school	completed primary school	peasant farmer	peasant farmer	-_	No f/i empl. / No data	no	no	widow/widowed	widow/widowed	polygamous	polygamous	> 5	> 5	6 to 9	Yes	3 to 5	2-5		earth/sand	earth/sand	natural childbirth	1-natural childbirth	no	no	no	no	no	1-no		no	from 2 to 5
489	30.4055	30-39	forest ward	municipal	Laroo division	no	no		forest ward	municipal	Laroo division	F	Acholi	Acholi	yes	Catholic	1-Catholic	no formal education	no formal education	peasant farmer	peasant farmer	-_	No f/i empl. / No data	no	no	married/cohabiting	married/cohabiting	polygamous	polygamous	from 1 to 4	from 1 to 4	3 to 5	Yes	6 to 9	6-9	grass	earth/sand	earth/sand	natural childbirth	1-natural childbirth	no	no	no	no	no	1-no		no	from 2 to 5
490	30.3918	30-39	koro abili	labwoch	koro	yes	yes	koro abili	koro abili	labwoch	koro	F	Banyoro	Other / no data	no	Anglican/Protestant	2-Anglican/Protestant	no formal education	no formal education	peasant farmer	peasant farmer	-_	No f/i empl. / No data	no	no	widow/widowed	widow/widowed	monogamous	monogamous	from 1 to 4	from 1 to 4	3 to 5	Yes	3 to 5	2-5	grass	earth/sand	earth/sand	natural childbirth	1-natural childbirth	no	no	no	no	no	1-no		no	1
491	46.3699	40-49	kanyagoga	bardege	bar dege division	no	no		kanyagoga	bardege	bar dege division	F	Acholi	Acholi	yes	Other	5-Other / No data	completed primary school	completed primary school	not working	not working	-_	No f/i empl. / No data	no	no	married/cohabiting	married/cohabiting	polygamous	polygamous	> 5	> 5	more than 9	Yes	more than 9	> 9	iron	cement/brick	cement/brick	don't know	3-don't know / no data	yes	yes	don't know	don't know / no data	don't know	3-don't know / no data	no	no	from 2 to 5
492	16.7205	<20	kanyagoga	kanyagoga	bar dege division	no	no		kanyagoga	kanyagoga	bar dege division	m	other	Other / no data	no	Pentecostal	3-Pentecostal	completed primary school	completed primary school	not working	not working	-_	No f/i empl. / No data	no	no	single	single		single / no data	0	0	3 to 5	Yes	6 to 9	6-9	grass	earth/sand	earth/sand	natural childbirth	1-natural childbirth	yes	yes	no	no	no	1-no	yes	yes	0
493	40.9205	40-49	ogony	abwoch	Ongako	no	no		ogony	abwoch	ongako	F	Acholi	Acholi	yes	Catholic	1-Catholic	no formal education	no formal education	peasant farmer	peasant farmer	-_	No f/i empl. / No data	no	no	widow/widowed	widow/widowed	polygamous	polygamous	> 5	> 5	2	Yes	more than 9	> 9	grass	earth/sand	earth/sand	natural childbirth	1-natural childbirth	no	no	no	no		3-don't know / no data	no	no	from 2 to 5
494	21.4712	20-29	te-opok	lujor	lakwana	yes	yes	opit	te-opok	lujor	lakwana	F	Acholi	Acholi	yes	Catholic	1-Catholic	no formal education	no formal education	not working	not working	-_	No f/i empl. / No data	no	no	divorced/separated	divorced/separated	polygamous	polygamous	from 1 to 4	from 1 to 4	3 to 5	Yes	6 to 9	6-9	grass	earth/sand	earth/sand	natural childbirth	1-natural childbirth	no	no	no	no	no	1-no	no	no	> 5
495	41.6521	40-49	abwoch	abwoch	Ongako	no	no		cereleno	kirombe	Layibi division	m	Acholi	Acholi	yes	Catholic	1-Catholic	completed primary school	completed primary school	informal employment	informal employment	driver	1-driver	no	no	married/cohabiting	married/cohabiting	polygamous	polygamous	> 5	> 5	1	Yes	more than 9	> 9	grass	earth/sand	earth/sand	natural childbirth	1-natural childbirth	yes	yes	no	no	yes	2-yes	no	no	> 5
496	46.3918	40-49	kasubi	kasubi	bar dege division	yes	yes	pabbo	pukumu	pawel	atiak	m	Acholi	Acholi	yes	Catholic	1-Catholic	qualification afther senior six	qualification afther senior six	formal employment	1-formal employment	teacher	teacher	no	no	married/cohabiting	married/cohabiting	monogamous	monogamous	from 1 to 4	from 1 to 4	6 to 9	Yes	6 to 9	6-9	grass	earth/sand	earth/sand	natural childbirth	1-natural childbirth	yes	yes	don't know	don't know / no data	no	1-no	no	no	1
497	50.7836	50-59	kirombe	kirombe	Layibi division	no	no		tegwana	tegwana	pece division	F	Acholi	Acholi	yes	Catholic	1-Catholic	completed primary school	completed primary school	formal employment	1-formal employment	cleaner/matron/housewife/hotel	cleaner	no	no	widow/widowed	widow/widowed	polygamous	polygamous	from 1 to 4	from 1 to 4	3 to 5	Yes	6 to 9	6-9	iron	cement/brick	cement/brick	natural childbirth	1-natural childbirth	no	no	no	no	no	1-no	no	no	> 5
498	48.0932	40-49	st jude	airfield	bar dege division	no	no		st jude	airfield	bar dege division	F	Acholi	Acholi	yes	Catholic	1-Catholic	no formal education	no formal education	informal employment	informal employment	-_	No f/i empl. / No data	no	no	married/cohabiting	married/cohabiting	polygamous	polygamous	> 5	> 5	0	no	2	2-5	grass	earth/sand	earth/sand	caesarean section	2-caesarean section	no	no	no	no	no	1-no	no	no	from 2 to 5
499	38.9452	30-39	pece acoyo	acoyo	Pece division	yes	yes	koro tetugu	pece	vanguard	pece division	F	Acholi	Acholi	yes	Catholic	1-Catholic	no formal education	no formal education	informal employment	informal employment	-_	No f/i empl. / No data	no	no	divorced/separated	divorced/separated	monogamous	monogamous	0	0	6 to 9	Yes	6 to 9	6-9	grass	earth/sand	earth/sand	natural childbirth	1-natural childbirth	no	no	no	no	don't know	3-don't know / no data	no	no	1
500	47.0411	40-49	kanyagoga	goan quarter	bar dege division	no	no		lakidi	lakwaya		F	Acholi	Acholi	yes	Other	5-Other / No data	no formal education	no formal education	peasant farmer	peasant farmer	-_	No f/i empl. / No data	no	no	widow/widowed	widow/widowed	monogamous	monogamous	from 1 to 4	from 1 to 4	6 to 9	Yes	6 to 9	6-9	grass	earth/sand	earth/sand	natural childbirth	1-natural childbirth	no	no	no	no	no	1-no	no	no	1
501	42.537	40-49	laiya dwol	manwang	Bungatira	yes	yes	coope	laiya dwol	manwang	Bungatira	F	Acholi	Acholi	yes	Catholic	1-Catholic	no formal education	no formal education	informal employment	informal employment	business/airdresser/design/artesan/mechanic/seller	business	no	no	married/cohabiting	married/cohabiting	monogamous	monogamous	> 5	> 5	2	Yes	3 to 5	2-5	grass	earth/sand	earth/sand	natural childbirth	1-natural childbirth	no	no	no	no	no	1-no	no	no
502	34.9425	30-39	olwal	olwal		yes	yes	atyak	atyak	kal		F	Acholi	Acholi	yes	Other	5-Other / No data	no formal education	no formal education	peasant farmer	peasant farmer	-_	No f/i empl. / No data	no	no	married/cohabiting	married/cohabiting	monogamous	monogamous	from 1 to 4	from 1 to 4	6 to 9	Yes	more than 9	> 9	grass	earth/sand	earth/sand	natural childbirth	1-natural childbirth	no	no	no	no	no	1-no	no	no	from 2 to 5
503	44.4027	40-49	cereleno	layibi	Layibi division	no	no		limo		Laroo division	F	Acholi	Acholi	yes	Catholic	1-Catholic	no formal education	no formal education	informal employment	informal employment	taylor	taylor	no	no	married/cohabiting	married/cohabiting	monogamous	monogamous	from 1 to 4	from 1 to 4	6 to 9	Yes	more than 9	> 9	grass	earth/sand	earth/sand	caesarean section	2-caesarean section	yes	yes	no	no	yes	2-yes		no	1
504	48.4027	40-49	lacor	forgod	bar dege division	no	no		kitgum	pagwok		m	Acholi	Acholi	yes	Catholic	1-Catholic	completed primary school	completed primary school	informal employment	informal employment	builder	builder	no	no	married/cohabiting	married/cohabiting	monogamous	monogamous	> 5	> 5	6 to 9	Yes	0	0-1	grass	earth/sand	earth/sand	natural childbirth	1-natural childbirth	no	no	don't know	don't know / no data	no	1-no	yes	yes	1
505	51.9534	50-59	kanyagoga	kanyagoga	bar dege division	no	no		kanyagoga	kanyagoga	bar dege division	F	Acholi	Acholi	yes	Catholic	1-Catholic	no formal education	no formal education	informal employment	informal employment	business/airdresser/design/artesan/mechanic/seller	business	no	no	married/cohabiting	married/cohabiting	monogamous	monogamous	> 5	> 5	6 to 9	Yes	6 to 9	6-9	grass	earth/sand	earth/sand	natural childbirth	1-natural childbirth	no	no	no	no	yes	2-yes		no	1
506	26.7014	20-29	obia west	forgod	bar dege division	no	no		obia west	forgod	bar dege division	F	Acholi	Acholi	yes	Catholic	1-Catholic	completed senior four	completed senior four	formal employment	1-formal employment	business/airdresser/design/artesan/mechanic/seller	business	no	no	married/cohabiting	married/cohabiting	monogamous	monogamous	from 1 to 4	from 1 to 4	6 to 9	Yes	more than 9	> 9	grass	earth/sand	earth/sand	natural childbirth	1-natural childbirth	no	no	no	no	no	1-no		no	1
507	59.5671	50-59		agonga	Bungatira	yes	yes	coope	keyo	lacor	lamogi	F	Acholi	Acholi	yes	Catholic	1-Catholic	no formal education	no formal education	peasant farmer	peasant farmer	-_	No f/i empl. / No data	no	no	married/cohabiting	married/cohabiting	monogamous	monogamous	> 5	> 5	6 to 9	Yes	3 to 5	2-5	grass	earth/sand	earth/sand	natural childbirth	1-natural childbirth	no	no	no	no	don't know	3-don't know / no data		no	from 2 to 5
508	26.2575	20-29	pukure	lacor	lamogi	yes	yes	akuru kwe	pukure	lacor	lamogi	m	Acholi	Acholi	yes	Catholic	1-Catholic	no formal education	no formal education	peasant farmer	peasant farmer	-_	No f/i empl. / No data	no	no	married/cohabiting	married/cohabiting	monogamous	monogamous	from 1 to 4	from 1 to 4	6 to 9	Yes	more than 9	> 9	grass	earth/sand	earth/sand	natural childbirth	1-natural childbirth	no	no	yes	Yes	no	1-no	yes	yes	1
509	44.2137	40-49	koch lii	lii	koch goma	yes	yes	agun	koch lii	lii	koch goma	F	Acholi	Acholi	yes	Catholic	1-Catholic	no formal education	no formal education	peasant farmer	peasant farmer	-_	No f/i empl. / No data	no	no	divorced/separated	divorced/separated	monogamous	monogamous	from 1 to 4	from 1 to 4	2	Yes	3 to 5	2-5	grass	earth/sand	earth/sand	natural childbirth	1-natural childbirth	no	no	no	no	no	1-no	no	no	1
510	57.9589	50-59	pageyo			yes	yes	tetuku	opok		koro	F	Acholi	Acholi	yes	Anglican/Protestant	2-Anglican/Protestant	no formal education	no formal education	peasant farmer	peasant farmer	-_	No f/i empl. / No data	no	no	married/cohabiting	married/cohabiting	monogamous	monogamous	from 1 to 4	from 1 to 4	6 to 9	Yes	6 to 9	6-9	grass	earth/sand	earth/sand	natural childbirth	1-natural childbirth	no	no	yes	Yes	no	1-no	no	no	1
511	38.9452	30-39	kabedopong	vonatira	bar dege division	yes	yes	rukunye	sudan	sudan	sudan	F	Acholi	Acholi	yes	Muslim	4-Muslim	no formal education	no formal education	not working	not working	-_	No f/i empl. / No data	no	no	single	single		single / no data	from 1 to 4	from 1 to 4	3 to 5	Yes	6 to 9	6-9	grass	earth/sand	earth/sand	natural childbirth	1-natural childbirth	no	no	no	no	no	1-no		no	1
512	50.011	50-59	pageyo	laroo	Bungatira	no	no		pegeya	laroo	Bungatira	m	Acholi	Acholi	yes	Other	5-Other / No data	completed senior four	completed senior four	peasant farmer	peasant farmer	-_	No f/i empl. / No data	no	no	married/cohabiting	married/cohabiting	monogamous	monogamous	> 5	> 5		no	more than 9	> 9	iron	cement/brick	cement/brick	natural childbirth	1-natural childbirth	no	no	no	no	no	1-no		no	1
513	38.4164	30-39	pageyo		unyama	no	no		kagibu		bar dege division	F	Acholi	Acholi	yes	Other	5-Other / No data	no formal education	no formal education	formal employment	1-formal employment	-_	No f/i empl. / No data	no	no	married/cohabiting	married/cohabiting	monogamous	monogamous	> 5	> 5		no	more than 9	> 9	grass	earth/sand	earth/sand	natural childbirth	1-natural childbirth	yes	yes	no	no	no	1-no	no	no	1
514	23.9342	20-29	pece	vanguard	Layibi division	no	no		masindi	masindi	masindi	F	Acholi	Acholi	yes	Muslim	4-Muslim	completed primary school	completed primary school	informal employment	informal employment	taylor	taylor	no	no	single	single		single / no data	0	0		no	0	0-1	iron	cement/brick	cement/brick	natural childbirth	1-natural childbirth	no	no	no	no	no	1-no	no	no	from 2 to 5
515	12.6795	<20	kirombe	kirombe	Layibi division	no	no		kirombe	kirombe	Layibi division	F	Acholi	Acholi	yes	Muslim	4-Muslim	completed primary school	completed primary school	not working	not working	-_	No f/i empl. / No data	no	no	single	single		single / no data	0	0	1	Yes	3 to 5	2-5	iron	cement/brick	cement/brick	natural childbirth	1-natural childbirth	no	no	no	no	no	1-no	no	no	0
516	43.9479	40-49	obia west	forgod	bar dege division	no	no		ania			F	Acholi	Acholi	yes	Catholic	1-Catholic	no formal education	no formal education	informal employment	informal employment	business/airdresser/design/artesan/mechanic/seller	business	no	no	married/cohabiting	married/cohabiting	monogamous	monogamous	from 1 to 4	from 1 to 4	3 to 5	Yes	6 to 9	6-9	grass	earth/sand	earth/sand	natural childbirth	1-natural childbirth	yes	yes	no	no	no	1-no	no	no	from 2 to 5
517	35.1397	30-39	puny cwala	layibi	koro	no	no		bwobonam	bwobonam	alero	F	Acholi	Acholi	yes	Catholic	1-Catholic	completed primary school	completed primary school	informal employment	informal employment	business/airdresser/design/artesan/mechanic/seller	business	no	no	married/cohabiting	married/cohabiting	polygamous	polygamous	from 1 to 4	from 1 to 4	2	Yes	3 to 5	2-5	grass	cement/brick	cement/brick	natural childbirth	1-natural childbirth	yes	yes	don't know	don't know / no data	no	1-no	no	no	from 2 to 5
518	36.0877	30-39	olwal	ayila	lamogi	no	no		olwal	ayila	lamogi	F	Acholi	Acholi	yes	Catholic	1-Catholic	completed primary school	completed primary school	not working	not working	-_	No f/i empl. / No data	no	no	married/cohabiting	married/cohabiting	monogamous	monogamous	> 5	> 5	6 to 9	Yes	2	2-5	grass	earth/sand	earth/sand	natural childbirth	1-natural childbirth	no	no	don't know	don't know / no data	no	1-no	no	no	from 2 to 5
519	53.6493	50-59	obia high	lawo	Bungatira	no	no		agwee	agwee	Laroo division	F	Acholi	Acholi	yes	Anglican/Protestant	2-Anglican/Protestant	completed primary school	completed primary school	not working	not working	-_	No f/i empl. / No data	no	no	widow/widowed	widow/widowed	monogamous	monogamous	from 1 to 4	from 1 to 4	3 to 5	Yes	3 to 5	2-5	grass	cement/brick	cement/brick	natural childbirth	1-natural childbirth	no	no	no	no	no	1-no	no	no	1
520	42.9507	40-49	tee- ogelo	lii	koch goma	yes	yes	acimi	acimi	minakulu	minakulu	F	Lango	Lango	no	Catholic	1-Catholic		No data	peasant farmer	peasant farmer	-_	No f/i empl. / No data	no	no	married/cohabiting	married/cohabiting	polygamous	polygamous	from 1 to 4	from 1 to 4	3 to 5	Yes	2	2-5	grass	earth/sand	earth/sand	natural childbirth	1-natural childbirth	no	no	don't know	don't know / no data	don't know	3-don't know / no data	no	no	from 2 to 5
521	53.6411	50-59	anaka	alokolum	anaka	no	no		puranga	puranga	puranga	F	Acholi	Acholi	yes	Anglican/Protestant	2-Anglican/Protestant	no formal education	no formal education	not working	not working	-_	No f/i empl. / No data	no	no	widow/widowed	widow/widowed	monogamous	monogamous	> 5	> 5	3 to 5	Yes	2	2-5	grass	earth/sand	earth/sand	natural childbirth	1-natural childbirth	no	no		don't know / no data	no	1-no	no	no	from 2 to 5
522	37.5288	30-39	tegwana	tegwana	Pece division	no	no		mucwini	kal	omiya anyima	F	Acholi	Acholi	yes	Anglican/Protestant	2-Anglican/Protestant	completed primary school	completed primary school	informal employment	informal employment	business/airdresser/design/artesan/mechanic/seller	business	no	no	married/cohabiting	married/cohabiting	polygamous	polygamous	from 1 to 4	from 1 to 4	6 to 9	Yes	3 to 5	2-5	grass	earth/sand	earth/sand	natural childbirth	1-natural childbirth	no	no	no	no	no	1-no	no	no	from 2 to 5
523	44.5014	40-49	bedo kwene	techo	Layibi division	no	no		custom corner	techo	Layibi division	F	Acholi	Acholi	yes	Catholic	1-Catholic	no formal education	no formal education	not working	not working	-_	No f/i empl. / No data	no	no	widow/widowed	widow/widowed	polygamous	polygamous	> 5	> 5	3 to 5	Yes	3 to 5	2-5	grass	earth/sand	earth/sand	natural childbirth	1-natural childbirth	no	no	no	no	no	1-no	no	no	from 2 to 5
524	41.9507	40-49	laliya	ariagu	Bungatira	no	no		kirombe	kirombe	Layibi division	F	Acholi	Acholi	yes	Pentecostal	3-Pentecostal	completed primary school	completed primary school	formal employment	1-formal employment	cleaner/matron/housewife/hotel	cleaner	no	no	married/cohabiting	married/cohabiting	monogamous	monogamous	from 1 to 4	from 1 to 4	3 to 5	Yes	1	0-1	iron	cement/brick	cement/brick	natural childbirth	1-natural childbirth	no	no	no	no	no	1-no	no	no	> 5
525	37.8658	30-39	pece	vanguard	Pece division	no	no		guriya east	parapono	lukung	F	Acholi	Acholi	yes	Catholic	1-Catholic	no formal education	no formal education	not working	not working	-_	No f/i empl. / No data	no	no	married/cohabiting	married/cohabiting	polygamous	polygamous	> 5	> 5	more than 9	Yes	3 to 5	2-5	grass	earth/sand	earth/sand	natural childbirth	1-natural childbirth	no	no	yes	Yes	no	1-no		no	> 5
526	53.7068	50-59	cwero	pagik	paicho	yes	yes	owero	awach paibona	awach	paicho	F	Acholi	Acholi	yes	Catholic	1-Catholic	completed primary school	completed primary school	not working	not working	-_	No f/i empl. / No data	no	no	widow/widowed	widow/widowed	polygamous	polygamous	> 5	> 5	2	Yes	3 to 5	2-5	grass	earth/sand	earth/sand	natural childbirth	1-natural childbirth	yes	yes	no	no	no	1-no	no	no	from 2 to 5
527	46.9534	40-49	gang kal	agonga	Bungatira	no	no		gang kal	agonga	Bungatira	F	Acholi	Acholi	yes	Catholic	1-Catholic	no formal education	no formal education	not working	not working	-_	No f/i empl. / No data	no	no	divorced/separated	divorced/separated	monogamous	monogamous	from 1 to 4	from 1 to 4	6 to 9	Yes	1	0-1	grass	earth/sand	earth/sand	natural childbirth	1-natural childbirth	yes	yes	no	no	no	1-no	no	no	from 2 to 5
528	51.9562	50-59	tegwana	layibi	Layibi division	yes	yes	st phillips	st phillips		bar dege division	F	Acholi	Acholi	yes	Other	5-Other / No data	completed primary school	completed primary school	formal employment	1-formal employment	teacher	teacher	no	no	widow/widowed	widow/widowed	monogamous	monogamous	> 5	> 5	6 to 9	Yes	6 to 9	6-9	grass	earth/sand	earth/sand	natural childbirth	1-natural childbirth	yes	yes	no	no	no	1-no	no	no	1
529	32.9699	30-39	limu	agwee	Laroo division	no	no		alokolum	alokolum	anaka	F	Acholi	Acholi	yes	Catholic	1-Catholic	completed senior four	completed senior four	formal employment	1-formal employment	cleaner/matron/housewife/hotel	cleaner	no	no	married/cohabiting	married/cohabiting	polygamous	polygamous	> 5	> 5	3 to 5	Yes	3 to 5	2-5	grass	earth/sand	earth/sand	natural childbirth	1-natural childbirth	no	no	don't know	don't know / no data	no	1-no	no	no	from 2 to 5
530	21.937	20-29	obia west	forgod	bar dege division	yes	yes	parabongo	tee- owale	coke	lamogi	F	Acholi	Acholi	yes	Catholic	1-Catholic	completed primary school	completed primary school	not working	not working	-_	No f/i empl. / No data	no	no	married/cohabiting	married/cohabiting	polygamous	polygamous	from 1 to 4	from 1 to 4	3 to 5	Yes	6 to 9	6-9	grass	earth/sand	earth/sand	natural childbirth	1-natural childbirth	no	no	no	no	no	1-no	no	no	from 2 to 5
531	23.7014	20-29	pawel	pawel pukumu	atiak	yes	yes	pabbo	pawel	pawel pukumu	atiak	F	Acholi	Acholi	yes	Pentecostal	3-Pentecostal	completed primary school	completed primary school	not working	not working	-_	No f/i empl. / No data	no	no	divorced/separated	divorced/separated	monogamous	monogamous	0	0	more than 9	Yes	6 to 9	6-9	grass	earth/sand	earth/sand	natural childbirth	1-natural childbirth	no	no	don't know	don't know / no data	don't know	3-don't know / no data	no	no	from 2 to 5
532	59.6493	50-59	bwobo nam	alokolum	Ongako	yes	yes	alokolum	bwobo nam	alokolum	Ongako	m	Acholi	Acholi	yes	Anglican/Protestant	2-Anglican/Protestant	completed primary school	completed primary school	not working	not working	-_	No f/i empl. / No data	yes	yes	married/cohabiting	married/cohabiting	polygamous	polygamous	> 5	> 5	more than 9	Yes	3 to 5	2-5	grass	earth/sand	earth/sand	natural childbirth	1-natural childbirth	yes	yes	no	no	no	1-no	no	no	> 5
533	48.011	40-49	olwal	gira gira	lamogi	yes	yes	olwal	olwal	gira gira	lamogi	m	Acholi	Acholi	yes	Catholic	1-Catholic	completed primary school	completed primary school	not working	not working	-_	No f/i empl. / No data	no	no	married/cohabiting	married/cohabiting	polygamous	polygamous	from 1 to 4	from 1 to 4	3 to 5	Yes	3 to 5	2-5	grass	earth/sand	earth/sand	natural childbirth	1-natural childbirth	yes	yes	no	no	no	1-no	no	no	> 5
534	25.9123	20-29		lukutu	goma	no	no		pece	pece lukuny	Laroo division	F	Acholi	Acholi	yes	Catholic	1-Catholic	completed primary school	completed primary school	not working	not working	-_	No f/i empl. / No data	no	no	married/cohabiting	married/cohabiting	monogamous	monogamous	from 1 to 4	from 1 to 4	1	Yes	2	2-5	grass	earth/sand	earth/sand	natural childbirth	1-natural childbirth	no	no	don't know	don't know / no data	don't know	3-don't know / no data	no	no	1
535	15.4712	<20		labourline	Pece division	no	no		lacor nurse quarter	forgod	bar dege division	m	Acholi	Acholi	yes	Catholic	1-Catholic	completed senior four	completed senior four	not working	not working	-_	No f/i empl. / No data	no	no	single	single		single / no data	0	0	1	Yes	1	0-1	iron	cement/brick	cement/brick	natural childbirth	1-natural childbirth	no	no	no	no	no	1-no	yes	yes	0
536	47.9534	40-49	lakweto omur	ibukara	koro	yes	yes	opit	lakweto omur	ibukara	koro	F	Acholi	Acholi	yes	Catholic	1-Catholic	completed primary school	completed primary school	not working	not working	-_	No f/i empl. / No data	no	no	divorced/separated	divorced/separated	polygamous	polygamous	0	0	3 to 5	Yes	3 to 5	2-5	grass	earth/sand	earth/sand	natural childbirth	1-natural childbirth	yes	yes	no	no	no	1-no	no	no	from 2 to 5
537	44.6329	40-49	tegwana	tegwana	Pece division	yes	yes	pader	lauk-ocot	kal	atanga	F	Acholi	Acholi	yes	Anglican/Protestant	2-Anglican/Protestant	completed primary school	completed primary school	not working	not working	-_	No f/i empl. / No data	no	no	divorced/separated	divorced/separated	monogamous	monogamous	from 1 to 4	from 1 to 4	more than 9	Yes	6 to 9	6-9	grass	earth/sand	earth/sand	natural childbirth	1-natural childbirth	yes	yes	no	no	no	1-no	no	no	1
538	36.5726	30-39	layibi	tegwana	pece division	no	no		adokonam	adokonam	alero	F	Acholi	Acholi	yes	Catholic	1-Catholic	completed senior four	completed senior four	not working	not working	-_	No f/i empl. / No data	no	no	divorced/separated	divorced/separated	polygamous	polygamous	from 1 to 4	from 1 to 4	3 to 5	Yes	3 to 5	2-5	grass	earth/sand	earth/sand	natural childbirth	1-natural childbirth	no	no	don't know	don't know / no data	no	1-no	no	no	from 2 to 5
539	43.0438	40-49	kirombe	kirombe	Layibi division	no	no		awach	olebe	lukung	m	Acholi	Acholi	yes	Catholic	1-Catholic	completed senior six	completed senior six	formal employment	1-formal employment	teacher	teacher	no	no	married/cohabiting	married/cohabiting	monogamous	monogamous	from 1 to 4	from 1 to 4	6 to 9	Yes	6 to 9	6-9	iron	cement/brick	cement/brick	natural childbirth	1-natural childbirth	no	no	no	no	no	1-no	no	no	1
540	31.9452	30-39	olailong	patuda	Layibi division	yes	yes	awach	luzira			F	Acholi	Acholi	yes	Catholic	1-Catholic	no formal education	no formal education	informal employment	informal employment	business/airdresser/design/artesan/mechanic/seller	business	no	no	married/cohabiting	married/cohabiting	monogamous	monogamous	from 1 to 4	from 1 to 4	3 to 5	Yes	6 to 9	6-9	grass	earth/sand	earth/sand	natural childbirth	1-natural childbirth	no	no	no	no	no	1-no	no	no	1
541	38.1425	30-39	wii obul	orumu	goma	yes	yes	goma	kweyo	abwoch	ongako	F	Acholi	Acholi	yes	Catholic	1-Catholic	no formal education	no formal education	informal employment	informal employment	business/airdresser/design/artesan/mechanic/seller	business	no	no	widow/widowed	widow/widowed	polygamous	polygamous	from 1 to 4	from 1 to 4	more than 9	Yes	3 to 5	2-5	grass	earth/sand	earth/sand	natural childbirth	1-natural childbirth	no	no	no	no	no	1-no	no	no	from 2 to 5
542	42.0384	40-49	negri	forgod	bar dege division	no	no		anaka	bwobo lacek	anaka	F	Acholi	Acholi	yes	Catholic	1-Catholic	no formal education	no formal education	formal employment	1-formal employment	cleaner/matron/housewife/hotel	cleaner	no	no	widow/widowed	widow/widowed	polygamous	polygamous	from 1 to 4	from 1 to 4		no	6 to 9	6-9	grass	earth/sand	earth/sand	natural childbirth	1-natural childbirth		no	no	no	yes	2-yes	no	no	from 2 to 5
543	42.4055	40-49	cereleno	industrial area	Layibi division	no	no		cereleno	industrial area	Layibi division	F	Acholi	Acholi	yes	Catholic	1-Catholic	completed primary school	completed primary school	not working	not working	-_	No f/i empl. / No data	no	no	widow/widowed	widow/widowed	monogamous	monogamous	from 1 to 4	from 1 to 4	3 to 5	Yes	3 to 5	2-5	grass	earth/sand	earth/sand	natural childbirth	1-natural childbirth	no	no	no	no	no	1-no	no	no	from 2 to 5
544	33.389	30-39	laliya	ariagu	Bungatira	no	no		laliya	ariagu	Bungatira	F	Acholi	Acholi	yes	Anglican/Protestant	2-Anglican/Protestant	no formal education	no formal education	informal employment	informal employment	cleaner/matron/housewife/hotel	cleaner	no	no	divorced/separated	divorced/separated	polygamous	polygamous	from 1 to 4	from 1 to 4	6 to 9	Yes	more than 9	> 9	grass	earth/sand	earth/sand	natural childbirth	1-natural childbirth	yes	yes	no	no	yes	2-yes		no	1
546	11.7178	<20	obia east	forgod	bar dege division	no	no		obia east	forgod	bar dege division	F	Acholi	Acholi	yes	Catholic	1-Catholic	no formal education	no formal education	not working	not working	-_	No f/i empl. / No data	no	no	single	single		single / no data	0	0	0	no	more than 9	> 9	grass	earth/sand	earth/sand	natural childbirth	1-natural childbirth	no	no	no	no		3-don't know / no data	no	no	0
547	44.9562	40-49	lacor	forgod	bar dege division	no	no		fort portal	wekomine	fort portal	F	other	Other / no data	no	Catholic	1-Catholic	completed primary school	completed primary school	informal employment	informal employment	-_	No f/i empl. / No data	no	no	divorced/separated	divorced/separated	monogamous	monogamous	from 1 to 4	from 1 to 4	6 to 9	Yes	6 to 9	6-9	iron	cement/brick	cement/brick	natural childbirth	1-natural childbirth	no	no	no	no	no	1-no	no	no	1
548	33.4548	30-39	pawel	pukumu	atiak	yes	yes	pabbo	pawel	pukumu	atiak	F	Acholi	Acholi	yes	Catholic	1-Catholic	completed senior four	completed senior four	formal employment	1-formal employment	soldier/police/ security guard/soldier/guardian	soldier	no	no	married/cohabiting	married/cohabiting	monogamous	monogamous	from 1 to 4	from 1 to 4	6 to 9	Yes	more than 9	> 9	grass	earth/sand	earth/sand	caesarean section	2-caesarean section	yes	yes	no	no	yes	2-yes	no	no	1
549	38.9507	30-39	pawel	pukumu	atiak	yes	yes	pabbo	pawel	pukumu	atiak	m	Acholi	Acholi	yes	Catholic	1-Catholic	completed primary school	completed primary school	formal employment	1-formal employment	builder	builder	no	no	married/cohabiting	married/cohabiting	monogamous	monogamous	from 1 to 4	from 1 to 4	more than 9	Yes	more than 9	> 9	grass	earth/sand	earth/sand	natural childbirth	1-natural childbirth	no	no	don't know	don't know / no data	no	1-no	no	no	1
550	13.9342	<20	keyo	palema	lamogi	yes	yes	keyo	keyo	palema	lamogi	F	Acholi	Acholi	yes	Anglican/Protestant	2-Anglican/Protestant	no formal education	no formal education	not working	not working	-_	No f/i empl. / No data	no	no	single	single		single / no data	0	0	3 to 5	Yes	3 to 5	2-5	grass	earth/sand	earth/sand	natural childbirth	1-natural childbirth	no	no	don't know	don't know / no data	no	1-no	no	no	0
552	38.6548	30-39	ajulu	patiko	orom	yes	yes	ajulu	in the bush			F	Acholi	Acholi	yes	Catholic	1-Catholic	no formal education	no formal education	peasant farmer	peasant farmer	-_	No f/i empl. / No data	yes	yes	single	single		single / no data	from 1 to 4	from 1 to 4	2	Yes	0	0-1	grass	earth/sand	earth/sand	natural childbirth	1-natural childbirth	no	no	no	no	no	1-no	no	no	1
553	28.5781	20-29	limo	angwee	Laroo division	no	no		bushenyi	kashaka	katunguru	F	other	Other / no data	no	Catholic	1-Catholic	qualification afther senior six	qualification afther senior six	formal employment	1-formal employment	cleaner/matron/housewife/hotel	cleaner	no	no	married/cohabiting	married/cohabiting	monogamous	monogamous	from 1 to 4	from 1 to 4		no	3 to 5	2-5	iron	cement/brick	cement/brick	natural childbirth	1-natural childbirth	no	no	no	no	no	1-no	no	no	1
554	33.4466	30-39	kasubi	kanyagoga	bar dege division	no	no		kasubi	kanyagoga	bar dege division	F	other	Other / no data	no	Catholic	1-Catholic		No data	informal employment	informal employment	taylor	taylor	no	no	married/cohabiting	married/cohabiting	monogamous	monogamous	from 1 to 4	from 1 to 4	3 to 5	Yes	3 to 5	2-5	grass	earth/sand	earth/sand	natural childbirth	1-natural childbirth	no	no	no	no	no	1-no	no	no	1
555	45.1342	40-49	awach	kal	unyama	yes	yes	unyama	unyama	unyama	unyama	F	Acholi	Acholi	yes	Catholic	1-Catholic	no formal education	no formal education	peasant farmer	peasant farmer	-_	No f/i empl. / No data	no	no	single	No data	polygamous	polygamous	> 5	> 5	6 to 9	Yes	6 to 9	6-9	grass	earth/sand	earth/sand	natural childbirth	1-natural childbirth	no	no	don't know	don't know / no data	no	1-no	no	no	from 2 to 5
556	45.3808	40-49	koro abili	labwoch	koro	yes	yes	koro	koro abili	labwoch	koro	m	Acholi	Acholi	yes	Anglican/Protestant	2-Anglican/Protestant	completed primary school	completed primary school	informal employment	informal employment	-_	No f/i empl. / No data	no	no	married/cohabiting	married/cohabiting	monogamous	monogamous	> 5	> 5	3 to 5	Yes	more than 9	> 9	grass	earth/sand	earth/sand	natural childbirth	1-natural childbirth	yes	yes	no	no	don't know	3-don't know / no data	no	no	from 2 to 5
557	44.0795	40-49	kalo quarters	industrial area	Layibi division	no	no		industrial area	industrial area	Layibi division	F	Acholi	Acholi	yes	Catholic	1-Catholic	no formal education	no formal education		No data	-_	No f/i empl. / No data	no	no	divorced/separated	divorced/separated	monogamous	monogamous	> 5	> 5	6 to 9	Yes	6 to 9	6-9	grass	earth/sand	earth/sand	natural childbirth	1-natural childbirth	no	no	no	no	no	1-no	no	no	> 5
558	46.8493	40-49	lacor centre	patuda	Layibi division	yes	yes	lacor	lacor centre	patuda	Layibi division	F	Acholi	Acholi	yes	Catholic	1-Catholic	no formal education	no formal education	informal employment	informal employment	business/airdresser/design/artesan/mechanic/seller	business	no	no	married/cohabiting	married/cohabiting	monogamous	monogamous	> 5	> 5	6 to 9	Yes	more than 9	> 9	grass	earth/sand	earth/sand	natural childbirth	1-natural childbirth	yes	yes	no	no	don't know	3-don't know / no data	no	no	from 2 to 5
559	47.2384	40-49	keyo	pakiri	lamogi	yes	yes	keyo	kampala	namungu	makindi division	m	Acholi	Acholi	yes	Catholic	1-Catholic	completed senior four	completed senior four	informal employment	informal employment	builder	builder	no	no	married/cohabiting	married/cohabiting	monogamous	monogamous	from 1 to 4	from 1 to 4	6 to 9	Yes	3 to 5	2-5	iron	cement/brick	cement/brick	natural childbirth	1-natural childbirth	no	no	don't know	don't know / no data	no	1-no	no	no	from 2 to 5
561	50.4356	50-59	pece	vanguard	Pece division	no	no		pece	vanguard	pece division	F	Acholi	Acholi	yes	Catholic	1-Catholic	no formal education	no formal education	informal employment	informal employment	business/airdresser/design/artesan/mechanic/seller	business	no	no	widow/widowed	widow/widowed	polygamous	polygamous	0	0	2	Yes	6 to 9	6-9	grass	earth/sand	earth/sand	natural childbirth	1-natural childbirth	no	no	no	no	no	1-no	no	no	1
562	34.9507	30-39	custom corner	techo	Layibi division	yes	yes	ogur	custom corner	techo	Layibi division	F	Acholi	Acholi	yes	Catholic	1-Catholic		No data	informal employment	informal employment	business/airdresser/design/artesan/mechanic/seller	business	no	no	widow/widowed	widow/widowed	polygamous	polygamous	from 1 to 4	from 1 to 4	more than 9	Yes	3 to 5	2-5	grass	earth/sand	earth/sand	natural childbirth	1-natural childbirth	no	no	no	no	no	1-no	no	no	from 2 to 5
563	36.2027	30-39	coo pe-bwone	aceno	minakulu	yes	yes	minakulu	coo pe-bwone	aceno	minakulu	m	Acholi	Acholi	yes	Catholic	1-Catholic	no formal education	no formal education	informal employment	informal employment	builder	builder	no	no	married/cohabiting	married/cohabiting	monogamous	monogamous	> 5	> 5	3 to 5	Yes	more than 9	> 9	iron	cement/brick	cement/brick	natural childbirth	1-natural childbirth	yes	yes	no	no	no	1-no	no	no	> 5
564	39.4055	30-39	ocuku	pagoro	lamogi	yes	yes	pagak	ocuku	pagoro	lamogi	F	Acholi	Acholi	yes	Catholic	1-Catholic	no formal education	no formal education	peasant farmer	peasant farmer	-_	No f/i empl. / No data	no	no	widow/widowed	widow/widowed	monogamous	monogamous	> 5	> 5	3 to 5	Yes	6 to 9	6-9	grass	earth/sand	earth/sand	natural childbirth	1-natural childbirth	no	no	no	no	no	1-no	no	no	from 2 to 5
565	50.4603	50-59	agung	too dora	anaka	yes	yes	anaka	anaka	too dora	anaka	m	Acholi	Acholi	yes	Catholic	1-Catholic	completed senior four	completed senior four	peasant farmer	peasant farmer	-_	No f/i empl. / No data	no	no	married/cohabiting	married/cohabiting	polygamous	polygamous	from 1 to 4	from 1 to 4	3 to 5	Yes	6 to 9	6-9	grass	earth/sand	earth/sand	natural childbirth	1-natural childbirth	no	no	no	no	no	1-no	no	no	> 5
566	29.9479	20-29	kanyagoga	kanyagoga	bar dege division		no		apoto ki too	kal	awee	F	Acholi	Acholi	yes	Catholic	1-Catholic	no formal education	no formal education	peasant farmer	peasant farmer	-_	No f/i empl. / No data	no	no	married/cohabiting	married/cohabiting	polygamous	polygamous	from 1 to 4	from 1 to 4	6 to 9	Yes	6 to 9	6-9	grass	earth/sand	earth/sand	natural childbirth	1-natural childbirth	yes	yes	don't know	don't know / no data	no	1-no	no	no	from 2 to 5
567	50.4329	50-59	lacen otinga	pece kor-gar	koro	yes	yes	koro	omoro	ingula	lamogi	F	Acholi	Acholi	yes	Catholic	1-Catholic	completed primary school	completed primary school	peasant farmer	peasant farmer	-_	No f/i empl. / No data	no	no	married/cohabiting	married/cohabiting	polygamous	polygamous	> 5	> 5	6 to 9	Yes	6 to 9	6-9	grass	earth/sand	earth/sand	natural childbirth	1-natural childbirth	no	no	no	no	no	1-no	no	no	1
568	53.4164	50-59	koch goma	kal	koch goma	no	no		kanyagoga	kanyagoga	bar dege division	m	Acholi	Acholi	yes	Anglican/Protestant	2-Anglican/Protestant	completed primary school	completed primary school	peasant farmer	peasant farmer	-_	No f/i empl. / No data	no	no	married/cohabiting	married/cohabiting	monogamous	monogamous	from 1 to 4	from 1 to 4	6 to 9	Yes	6 to 9	6-9	grass	earth/sand	earth/sand	natural childbirth	1-natural childbirth	no	no	don't know	don't know / no data	don't know	3-don't know / no data	no	no	from 2 to 5
569	47.4247	40-49	coo rom	coo rom	koch goma	yes	yes	anaka	coo rom	coo rom	koch goma	m	Acholi	Acholi	yes	Catholic	1-Catholic	completed senior six	completed senior six	peasant farmer	peasant farmer	-_	No f/i empl. / No data	no	no	married/cohabiting	married/cohabiting	monogamous	monogamous	from 1 to 4	from 1 to 4	3 to 5	Yes	3 to 5	2-5	grass	earth/sand	earth/sand	natural childbirth	1-natural childbirth	no	no	don't know	don't know / no data	yes	2-yes	no	no	from 2 to 5
570	28.9479	20-29	layibi godown	techo	Layibi division	yes	yes	palabek gem	owelo apar	gem	lalogi	F	Acholi	Acholi	yes	Anglican/Protestant	2-Anglican/Protestant	no formal education	no formal education	peasant farmer	peasant farmer	-_	No f/i empl. / No data	no	no	divorced/separated	divorced/separated	polygamous	polygamous	from 1 to 4	from 1 to 4	more than 9	Yes	more than 9	> 9	grass	earth/sand	earth/sand	natural childbirth	1-natural childbirth	yes	yes	don't know	don't know / no data	no	1-no	no	no	from 2 to 5
571	37.0767	30-39	patiko	pugwenyi	patiko	yes	yes	parabongo	patiko	pugwenyi	patiko	F	Acholi	Acholi	yes	Catholic	1-Catholic	no formal education	no formal education	peasant farmer	peasant farmer	-_	No f/i empl. / No data	no	no	married/cohabiting	married/cohabiting	polygamous	polygamous	from 1 to 4	from 1 to 4	3 to 5	Yes	6 to 9	6-9	grass	earth/sand	earth/sand	natural childbirth	1-natural childbirth	no	no	no	no	yes	2-yes	no	no	from 2 to 5
572	41.074	40-49	kweyo	patuda	Ongako	yes	yes	ongako	kweyo	patuda	Ongako	F	Acholi	Acholi	yes	Anglican/Protestant	2-Anglican/Protestant	completed primary school	completed primary school	informal employment	informal employment	business/airdresser/design/artesan/mechanic/seller	business	no	no	divorced/separated	divorced/separated	polygamous	polygamous	from 1 to 4	from 1 to 4	3 to 5	Yes	more than 9	> 9	iron	cement/brick	cement/brick	natural childbirth	1-natural childbirth	no	no	no	no	no	1-no	no	no	from 2 to 5
573	53.4164	50-59	layik	pangu	alero	yes	yes	alokolum	pangora owak	pangora	anaka	F	Acholi	Acholi	yes	Catholic	1-Catholic	no formal education	no formal education	peasant farmer	peasant farmer	-_	No f/i empl. / No data	no	no	widow/widowed	widow/widowed	polygamous	polygamous	> 5	> 5	6 to 9	Yes	6 to 9	6-9	grass	earth/sand	earth/sand	natural childbirth	1-natural childbirth	no	no	no	no	no	1-no	no	no	1
574	48.4685	40-49	layibi	techo	Layibi division	no	no		bobi	paidwe	bobi	F	Acholi	Acholi	yes	Anglican/Protestant	2-Anglican/Protestant	completed senior four	completed senior four	formal employment	1-formal employment	teacher	teacher	no	no	widow/widowed	widow/widowed	polygamous	polygamous	from 1 to 4	from 1 to 4	3 to 5	Yes	6 to 9	6-9	iron	cement/brick	cement/brick	natural childbirth	1-natural childbirth	no	no	no	no	no	1-no	no	no	1
575	43.8411	40-49	layibi	layibi	Layibi division	no	no		koch goma	orom	koch goma	F	Acholi	Acholi	yes	Anglican/Protestant	2-Anglican/Protestant	completed senior four	completed senior four	peasant farmer	peasant farmer	-_	No f/i empl. / No data	no	no	married/cohabiting	married/cohabiting	monogamous	monogamous	> 5	> 5	3 to 5	Yes	6 to 9	6-9	iron	cement/brick	cement/brick	don't know	3-don't know / no data	no	no	don't know	don't know / no data	no	1-no	no	no	1
576	41.463	40-49	kati kati	oitimo	bar dege division	no	no		lotibor	atwol	padibe	F	Acholi	Acholi	yes	Anglican/Protestant	2-Anglican/Protestant	completed senior four	completed senior four	formal employment	1-formal employment	teacher	teacher	no	no	divorced/separated	divorced/separated	polygamous	polygamous	from 1 to 4	from 1 to 4	6 to 9	Yes	more than 9	> 9	grass	earth/sand	earth/sand	natural childbirth	1-natural childbirth	yes	yes	don't know	don't know / no data	no	1-no	no	no	from 2 to 5
577	29.9644	20-29	obia east	forgod	bar dege division	no	no		agweng	bartela		F	Acholi	Acholi	yes	Catholic	1-Catholic	no formal education	no formal education	formal employment	1-formal employment	business/airdresser/design/artesan/mechanic/seller	business	no	no	married/cohabiting	married/cohabiting	polygamous	polygamous	from 1 to 4	from 1 to 4	0	no	3 to 5	2-5	iron	cement/brick	cement/brick	natural childbirth	1-natural childbirth	no	no	no	no	yes	2-yes	no	no	from 2 to 5
578	30.8027	30-39	pece	pawel	Pece division	yes	yes	rackoko	rackoko	lagile	awere	F	Acholi	Acholi	yes	Anglican/Protestant	2-Anglican/Protestant	completed senior four	completed senior four	not working	not working	-_	No f/i empl. / No data	no	no	widow/widowed	widow/widowed	monogamous	monogamous	from 1 to 4	from 1 to 4	3 to 5	Yes	3 to 5	2-5	iron	cement/brick	cement/brick	natural childbirth	1-natural childbirth	no	no	no	no	no	1-no	no	no	from 2 to 5
579	37.4082	30-39	negri	forgod	bar dege division	yes	yes	akuru kwe	patiko	oitimo	Bungatira	F	Acholi	Acholi	yes	Catholic	1-Catholic	no formal education	no formal education	informal employment	informal employment	business/airdresser/design/artesan/mechanic/seller	business	no	no	married/cohabiting	married/cohabiting	monogamous	monogamous	from 1 to 4	from 1 to 4	6 to 9	Yes	more than 9	> 9	grass	earth/sand	earth/sand	natural childbirth	1-natural childbirth	no	no	don't know	don't know / no data	no	1-no	no	no	1
580	30.474	30-39	pece	tegwana	bar dege division	no	no		anaka		anaka	F	Acholi	Acholi	yes	Catholic	1-Catholic	qualification afther senior six	qualification afther senior six	formal employment	1-formal employment	teacher	teacher	no	no	single	single		single / no data	0	0	3 to 5	Yes	3 to 5	2-5	grass	earth/sand	earth/sand	don't know	3-don't know / no data	no	no	don't know	don't know / no data	don't know	3-don't know / no data	no	no	from 2 to 5
581	43.9562	40-49	obia west	forgod	bar dege division	yes	yes	lacor	obia west	forgod	bar dege division	F	Acholi	Acholi	yes	Catholic	1-Catholic	no formal education	no formal education	peasant farmer	peasant farmer	-_	No f/i empl. / No data	no	no	widow/widowed	widow/widowed	monogamous	monogamous	from 1 to 4	from 1 to 4	3 to 5	Yes	3 to 5	2-5	grass	earth/sand	earth/sand	natural childbirth	1-natural childbirth	yes	yes	no	no	no	1-no	no	no	1
582	57.4219	50-59	layibi	techo	Layibi division	no	no		layibi	techo	Layibi division	F	Acholi	Acholi	yes	Catholic	1-Catholic	no formal education	no formal education	peasant farmer	peasant farmer	-_	No f/i empl. / No data	no	no	widow/widowed	widow/widowed	monogamous	monogamous	> 5	> 5	6 to 9	Yes	6 to 9	6-9	grass	earth/sand	earth/sand	natural childbirth	1-natural childbirth	no	no	no	no	no	1-no	no	no	from 2 to 5
584	42.1288	40-49	layibi	techo	Layibi division	no	no		layibi	techo	Layibi division	m	other	Other / no data	no	Catholic	1-Catholic	completed senior four	completed senior four	peasant farmer	peasant farmer	-_	No f/i empl. / No data	no	no	married/cohabiting	married/cohabiting	monogamous	monogamous	> 5	> 5	6 to 9	Yes	3 to 5	2-5	grass	earth/sand	earth/sand	natural childbirth	1-natural childbirth	yes	yes	don't know	don't know / no data	no	1-no	no	no	1
585	45.0959	40-49	pagoro	pagoro	lamogi	yes	yes	wii anono	pagoro	pagoro	lamogi	m	Acholi	Acholi	yes	Anglican/Protestant	2-Anglican/Protestant	no formal education	no formal education	peasant farmer	peasant farmer	-_	No f/i empl. / No data	yes	yes	married/cohabiting	married/cohabiting	polygamous	polygamous	> 5	> 5	3 to 5	Yes	6 to 9	6-9	grass	earth/sand	earth/sand	natural childbirth	1-natural childbirth	yes	yes	no	no	no	1-no	no	no	from 2 to 5
586	52.9671	50-59	koch goma	kalang	koch goma	no	no		alero	panyabono	alero	F	other	Other / no data	no	Other	5-Other / No data	no formal education	no formal education	peasant farmer	peasant farmer	-_	No f/i empl. / No data	no	no	widow/widowed	widow/widowed	polygamous	polygamous	from 1 to 4	from 1 to 4	1	Yes	3 to 5	2-5	grass	earth/sand	earth/sand	natural childbirth	1-natural childbirth		no	no	no	no	1-no	no	no	1
587	38.9562	30-39	cwero	pagik	paicho	yes	yes	cwero	cwero	pagik	paicho	F	Acholi	Acholi	yes	Catholic	1-Catholic	no formal education	no formal education	peasant farmer	peasant farmer	-_	No f/i empl. / No data	no	no	married/cohabiting	married/cohabiting	polygamous	polygamous	> 5	> 5	6 to 9	Yes	more than 9	> 9	grass	earth/sand	earth/sand	natural childbirth	1-natural childbirth	no	no	no	no	no	1-no	no	no	from 2 to 5
588	36.9562	30-39	alokolum	alokolum	Ongako	yes	yes	alokolum	alokolum	alokolum	ongako	F	Acholi	Acholi	yes	Catholic	1-Catholic	completed primary school	completed primary school	peasant farmer	peasant farmer	-_	No f/i empl. / No data	no	no	widow/widowed	widow/widowed	polygamous	polygamous	from 1 to 4	from 1 to 4	6 to 9	Yes	3 to 5	2-5	grass	earth/sand	earth/sand	natural childbirth	1-natural childbirth	no	no	don't know	don't know / no data	no	1-no	no	no	> 5
589	53.4384	50-59	awere	lamola	odek	yes	yes	opit	awere	lamola	odek	F	Acholi	Acholi	yes	Catholic	1-Catholic	no formal education	no formal education	informal employment	informal employment	business/airdresser/design/artesan/mechanic/seller	business	no	no	widow/widowed	widow/widowed	monogamous	monogamous	> 5	> 5	1	Yes	6 to 9	6-9	grass	earth/sand	earth/sand	natural childbirth	1-natural childbirth	no	no	don't know	don't know / no data	no	1-no		no	1
590	57.7562	50-59	palaro	labworamor	palaro	yes	yes	palaro	unyama	unyama	unyama	F	Acholi	Acholi	yes	Catholic	1-Catholic	no formal education	no formal education	informal employment	informal employment	-_	No f/i empl. / No data	no	no	widow/widowed	widow/widowed	polygamous	polygamous	from 1 to 4	from 1 to 4		no	3 to 5	2-5	grass	earth/sand	earth/sand	natural childbirth	1-natural childbirth	yes	yes	don't know	don't know / no data	no	1-no		no	1
591	36.9233	30-39	kati kati	alokolum	Ongako	yes	yes	alokolum	kati kati	alokolum	ongako	F	Acholi	Acholi	yes	Anglican/Protestant	2-Anglican/Protestant	no formal education	no formal education	informal employment	informal employment	business/airdresser/design/artesan/mechanic/seller	business	no	no	widow/widowed	widow/widowed	polygamous	polygamous	from 1 to 4	from 1 to 4	6 to 9	Yes	more than 9	> 9	grass	earth/sand	earth/sand	natural childbirth	1-natural childbirth	no	no	don't know	don't know / no data	no	1-no		no	1
592	25.9479	20-29	kati kati	alokolum	Ongako	no	no		kati kati	alokolum	Ongako	F	Acholi	Acholi	yes	Catholic	1-Catholic	no formal education	no formal education	informal employment	informal employment	-_	No f/i empl. / No data	no	no	divorced/separated	divorced/separated	monogamous	monogamous	from 1 to 4	from 1 to 4	3 to 5	Yes	3 to 5	2-5	grass	earth/sand	earth/sand	natural childbirth	1-natural childbirth	no	no	no	no	no	1-no		no	1
593	40.6411	40-49	pakiri	palema	lamogi	no	no		pakiri	palema	lamogi	m	Acholi	Acholi	yes	Catholic	1-Catholic	no formal education	no formal education	informal employment	informal employment	driver	1-driver	no	no	married/cohabiting	married/cohabiting	monogamous	monogamous	from 1 to 4	from 1 to 4	6 to 9	Yes	3 to 5	2-5	grass	earth/sand	earth/sand	don't know	3-don't know / no data	yes	yes	don't know	don't know / no data	don't know	3-don't know / no data	no	no	from 2 to 5
594	47.9616	40-49	kabedopong	kasubi	bar dege division	no	no		kabedopong	kasubi	bar dege division	F	Acholi	Acholi	yes	Catholic	1-Catholic	no formal education	no formal education	not working	not working	-_	No f/i empl. / No data	no	no	divorced/separated	divorced/separated	monogamous	monogamous	from 1 to 4	from 1 to 4		no	6 to 9	6-9	grass	earth/sand	earth/sand	natural childbirth	1-natural childbirth	no	no	no	no	yes	2-yes		no	from 2 to 5
595	37.8466	30-39	forest ward	forest ward	Laroo division	yes	yes	unyama	ngom rom	pakwelo	unyama	F	Acholi	Acholi	yes	Anglican/Protestant	2-Anglican/Protestant	no formal education	no formal education	informal employment	informal employment	taylor	taylor	no	no	married/cohabiting	married/cohabiting	polygamous	polygamous	from 1 to 4	from 1 to 4	6 to 9	Yes	3 to 5	2-5	iron	cement/brick	cement/brick	natural childbirth	1-natural childbirth	yes	yes	no	no	no	1-no	no	no	from 2 to 5
596	54.9671	50-59	langol	pangu	alero	yes	yes	langol	langol	pangu	alero	F	Acholi	Acholi	yes	Catholic	1-Catholic	no formal education	no formal education	peasant farmer	peasant farmer	-_	No f/i empl. / No data	no	no	divorced/separated	divorced/separated	polygamous	polygamous	from 1 to 4	from 1 to 4	3 to 5	Yes	6 to 9	6-9	grass	earth/sand	earth/sand	natural childbirth	1-natural childbirth	no	no	don't know	don't know / no data	don't know	3-don't know / no data		no	from 2 to 5
597	30.474	30-39	kony paco	awere	awere	no	no		konypaco	awere	awere	F	Acholi	Acholi	yes	Catholic	1-Catholic	no formal education	no formal education	not working	not working	-_	No f/i empl. / No data	no	no	divorced/separated	divorced/separated	monogamous	monogamous	> 5	> 5	2	Yes	6 to 9	6-9	grass	earth/sand	earth/sand	natural childbirth	1-natural childbirth	yes	yes	don't know	don't know / no data	no	1-no		no	from 2 to 5
598	47.9616	40-49	kasubi	kasubi	bar dege division	yes	yes	paicho	paicho	olam	paicho	F	Acholi	Acholi	yes	Catholic	1-Catholic	no formal education	no formal education	peasant farmer	peasant farmer	-_	No f/i empl. / No data	no	no	divorced/separated	divorced/separated	polygamous	polygamous	from 1 to 4	from 1 to 4	3 to 5	Yes	6 to 9	6-9	grass	earth/sand	earth/sand	natural childbirth	1-natural childbirth	no	no	no	no	no	1-no		no	from 2 to 5
600	42.126	40-49	pece	vanguard	Pece division	yes	yes	lalogi	oleng	acet	odek	m	Acholi	Acholi	yes	Anglican/Protestant	2-Anglican/Protestant	completed senior six	completed senior six	formal employment	1-formal employment	soldier/police/ security guard/soldier/guardian	soldier	no	no	married/cohabiting	married/cohabiting	monogamous	monogamous	from 1 to 4	from 1 to 4	3 to 5	Yes	6 to 9	6-9	grass	earth/sand	earth/sand	don't know	3-don't know / no data	no	no	no	no	don't know	3-don't know / no data	no	no	from 2 to 5
601	47.4137	40-49	wii aworanga	patuda	Ongako	no	no		wii aworanga	patuda	Ongako	m	other	Other / no data	no	Catholic	1-Catholic	no formal education	no formal education	informal employment	informal employment	engeneer/lab technitian/nurse/office/social worker/researcher/journalist	engeneer	no	no	married/cohabiting	married/cohabiting	monogamous	monogamous	> 5	> 5	3 to 5	Yes	6 to 9	6-9	grass	earth/sand	earth/sand	natural childbirth	1-natural childbirth	no	no	no	no	no	1-no		no	from 2 to 5
602	21.9452	20-29	lacor centre	patuda	Layibi division	no	no		lacor centre	patuda	Layibi division	F	Acholi	Acholi	yes	Catholic	1-Catholic	completed primary school	completed primary school	informal employment	informal employment	business/airdresser/design/artesan/mechanic/seller	business	no	no	divorced/separated	divorced/separated	polygamous	polygamous	from 1 to 4	from 1 to 4	3 to 5	Yes		0-1	grass	earth/sand	earth/sand	natural childbirth	1-natural childbirth	no	no	no	no	no	1-no	no	no	from 2 to 5
604	59.9781	50-59	layibi centre	aywee	Pece division	no	no		anaka	paduny	anaka	F	Acholi	Acholi	yes	Catholic	1-Catholic	completed primary school	completed primary school	peasant farmer	peasant farmer	-_	No f/i empl. / No data	no	no	widow/widowed	widow/widowed		single / no data	> 5	> 5	2	Yes	3 to 5	2-5	grass	earth/sand	earth/sand	natural childbirth	1-natural childbirth	no	no	no	no	no	1-no	no	no	1
605	50.9041	50-59	layibi	library	Layibi division	yes	yes	alokolum	kitgum	larom	kitgum	F	Acholi	Acholi	yes	Catholic	1-Catholic	no formal education	no formal education	peasant farmer	peasant farmer	-_	No f/i empl. / No data	no	no	married/cohabiting	married/cohabiting	monogamous	monogamous	> 5	> 5	3 to 5	Yes	6 to 9	6-9	grass	earth/sand	earth/sand	natural childbirth	1-natural childbirth	no	no	no	no	no	1-no	no	no	from 2 to 5
606	48.0658	40-49	layibi	library	Layibi division	no	no		kitgum	larom	kitgum	m	Acholi	Acholi	yes	Catholic	1-Catholic	no formal education	no formal education	peasant farmer	peasant farmer	-_	No f/i empl. / No data	yes	yes	widow/widowed	widow/widowed	polygamous	polygamous	from 1 to 4	from 1 to 4	3 to 5	Yes	6 to 9	6-9	grass	earth/sand	earth/sand		3-don't know / no data	no	no	no	no	no	1-no	no	no	> 5
607	61.7781	>=60	wii aworanga	patuda	Layibi division	no	no		obia west	forgod	bar dege division	F	Acholi	Acholi	yes	Catholic	1-Catholic	qualification afther senior six	qualification afther senior six	formal employment	1-formal employment	-_	No f/i empl. / No data	no	no	widow/widowed	widow/widowed	monogamous	monogamous	> 5	> 5	6 to 9	Yes	3 to 5	2-5	grass	earth/sand	earth/sand	natural childbirth	1-natural childbirth	yes	yes	no	no	don't know	3-don't know / no data		no	0
608	16.5808	<20	palabongo	layibi	lamogi	no	no		palabongo	layibi	lamogi	F	Acholi	Acholi	yes	Anglican/Protestant	2-Anglican/Protestant	completed primary school	completed primary school	not working	not working	-_	No f/i empl. / No data	no	no	single	No data	monogamous	monogamous	0	0	6 to 9	Yes	6 to 9	6-9	iron	cement/brick	cement/brick	natural childbirth	1-natural childbirth	no	no	no	no	no	1-no		no	0
609	41.9808	40-49	bobo	labworomo	omoro	yes	yes	amuru	amuro	toro	amuru	F	Acholi	Acholi	yes	Catholic	1-Catholic	no formal education	no formal education	peasant farmer	peasant farmer	-_	No f/i empl. / No data	no	no	widow/widowed	widow/widowed	polygamous	polygamous	> 5	> 5	6 to 9	Yes	6 to 9	6-9	grass	earth/sand	earth/sand	natural childbirth	1-natural childbirth	no	no	no	no	no	1-no	no	no
610	54.4274	50-59	obia highland	agwee	Laroo division	yes	yes	buspak	palaro	aromo	palaro	F	Acholi	Acholi	yes	Catholic	1-Catholic	no formal education	no formal education	peasant farmer	peasant farmer	-_	No f/i empl. / No data	no	no	widow/widowed	widow/widowed	monogamous	monogamous	> 5	> 5	6 to 9	Yes	6 to 9	6-9	grass	earth/sand	earth/sand	natural childbirth	1-natural childbirth	no	no	no	no	don't know	3-don't know / no data	no	no
612	38.2521	30-39	forgod	forgod	bar dege division	no	no		otal	gam	lalogi	F	Acholi	Acholi	yes	Catholic	1-Catholic	no formal education	no formal education	peasant farmer	peasant farmer	-_	No f/i empl. / No data	no	no	married/cohabiting	married/cohabiting	polygamous	polygamous	> 5	> 5	3 to 5	Yes	6 to 9	6-9	grass	earth/sand	earth/sand	natural childbirth	1-natural childbirth	no	no	don't know	don't know / no data	don't know	3-don't know / no data	no	no	from 2 to 5
613	48.0904	40-49	cereleno	library	Layibi division	no	no		alero	alero	alero	F	Acholi	Acholi	yes	Catholic	1-Catholic	no formal education	no formal education	peasant farmer	peasant farmer	-_	No f/i empl. / No data	no	no	married/cohabiting	married/cohabiting	polygamous	polygamous	from 1 to 4	from 1 to 4	3 to 5	Yes	6 to 9	6-9	grass	earth/sand	earth/sand	natural childbirth	1-natural childbirth	no	no	no	no	no	1-no	no	no	from 2 to 5
614	32.0548	30-39	layibi	techo	Layibi division	no	no		cwero	cwero	cwero	F	Acholi	Acholi	yes	Anglican/Protestant	2-Anglican/Protestant	no formal education	no formal education	peasant farmer	peasant farmer	-_	No f/i empl. / No data	no	no	divorced/separated	divorced/separated	polygamous	polygamous	from 1 to 4	from 1 to 4	3 to 5	Yes	3 to 5	2-5	grass	earth/sand	earth/sand	natural childbirth	1-natural childbirth	no	no	don't know	don't know / no data	don't know	3-don't know / no data	no	no	from 2 to 5
615	41.0521	40-49	koch kalang	amar	koch goma	yes	yes	goma	koch kalang	amar	koch goma	F	Acholi	Acholi	yes	Catholic	1-Catholic	no formal education	no formal education	peasant farmer	peasant farmer	-_	No f/i empl. / No data	no	no	widow/widowed	widow/widowed	polygamous	polygamous	from 1 to 4	from 1 to 4	3 to 5	Yes	3 to 5	2-5	grass	earth/sand	earth/sand	natural childbirth	1-natural childbirth	no	no	don't know	don't know / no data	don't know	3-don't know / no data	no	no	1
616	38.0767	30-39	kanyagoga	kanyagoga	bar dege division	yes	yes	awee	alero	kal	alero	m	Acholi	Acholi	yes	Catholic	1-Catholic	no formal education	no formal education	peasant farmer	peasant farmer	-_	No f/i empl. / No data	no	no	married/cohabiting	married/cohabiting	polygamous	polygamous	> 5	> 5	6 to 9	Yes	more than 9	> 9	grass	earth/sand	earth/sand	natural childbirth	1-natural childbirth		no		don't know / no data		3-don't know / no data	no	no	from 2 to 5
617	46.3288	40-49	kasubi	kasubi	bar dege division	no	no		awach	gwengdiya	awach	m	Acholi	Acholi	yes	Pentecostal	3-Pentecostal	qualification afther senior six	qualification afther senior six	formal employment	1-formal employment	-_	No f/i empl. / No data	no	no	married/cohabiting	married/cohabiting	monogamous	monogamous	from 1 to 4	from 1 to 4	6 to 9	Yes	6 to 9	6-9	grass	earth/sand	earth/sand	natural childbirth	1-natural childbirth	no	no	don't know	don't know / no data	no	1-no	yes	yes	from 2 to 5
618	34.063	30-39	koch goma	goma	orom	yes	yes	otingo cung	orom	goma	orom	F	Acholi	Acholi	yes	Catholic	1-Catholic	no formal education	no formal education		No data	-_	No f/i empl. / No data		no	married/cohabiting	married/cohabiting	polygamous	polygamous	> 5	> 5	6 to 9	Yes	6 to 9	6-9	grass	earth/sand	earth/sand	natural childbirth	1-natural childbirth	no	no	no	no	no	1-no	no	no	from 2 to 5
619	55.6658	50-59	parabongo	oboo	lamogi	yes	yes	wii anono	parabongo	oboo	lamogi	F	Acholi	Acholi	yes	Catholic	1-Catholic	no formal education	no formal education	peasant farmer	peasant farmer	-_	No f/i empl. / No data	no	no	married/cohabiting	married/cohabiting	monogamous	monogamous	from 1 to 4	from 1 to 4	3 to 5	Yes	3 to 5	2-5	grass	earth/sand	earth/sand	natural childbirth	1-natural childbirth	no	no	no	no	no	1-no	no	no	1
620	53.6575	50-59	custom corner	st philip	bar dege division	no	no		custom corner	bardege	bar dege division	F	Acholi	Acholi	yes	Anglican/Protestant	2-Anglican/Protestant	completed primary school	completed primary school	informal employment	informal employment	business/airdresser/design/artesan/mechanic/seller	business	no	no	widow/widowed	widow/widowed	monogamous	monogamous	> 5	> 5	3 to 5	Yes	more than 9	> 9	grass	earth/sand	earth/sand	natural childbirth	1-natural childbirth	no	no	no	no	don't know	3-don't know / no data	no	no	from 2 to 5
621	36.7425	30-39	bardege	bardege	bar dege division	yes	yes	alero	tumugamu	nykabale	ruhama	F	Baganda	Other / no data	no	Anglican/Protestant	2-Anglican/Protestant	no formal education	no formal education	peasant farmer	peasant farmer	-_	No f/i empl. / No data	no	no	married/cohabiting	married/cohabiting	polygamous	polygamous	> 5	> 5	6 to 9	Yes	6 to 9	6-9	iron	earth/sand	earth/sand	natural childbirth	1-natural childbirth	no	no	don't know	don't know / no data	don't know	3-don't know / no data	no	no	from 2 to 5
622	44.263	40-49	langol	pangu	alero	no	no		langol	pangu	alero	F	Acholi	Acholi	yes	Catholic	1-Catholic	no formal education	no formal education	peasant farmer	peasant farmer	-_	No f/i empl. / No data	no	no	divorced/separated	divorced/separated	polygamous	polygamous	from 1 to 4	from 1 to 4	3 to 5	Yes	3 to 5	2-5	grass	earth/sand	earth/sand	natural childbirth	1-natural childbirth	no	no	don't know	don't know / no data	don't know	3-don't know / no data	no	no	from 2 to 5
623	40.8384	40-49	custom	layibi	Layibi division	no	no		ongako	onyona	ongako	F	Acholi	Acholi	yes	Anglican/Protestant	2-Anglican/Protestant	no formal education	no formal education	informal employment	informal employment	business/airdresser/design/artesan/mechanic/seller	business	yes	yes	married/cohabiting	married/cohabiting	monogamous	monogamous	from 1 to 4	from 1 to 4	6 to 9	Yes	more than 9	> 9	grass	earth/sand	earth/sand	natural childbirth	1-natural childbirth	no	no	no	no	yes	2-yes	no	no	from 2 to 5
624	52.4274	50-59	obia west	forgod	bar dege division	no	no		pawel	kal	atiak	m	Acholi	Acholi	yes	Anglican/Protestant	2-Anglican/Protestant	completed primary school	completed primary school	formal employment	1-formal employment	-_	No f/i empl. / No data		no	married/cohabiting	married/cohabiting	polygamous	polygamous	> 5	> 5	6 to 9	Yes	6 to 9	6-9	grass	earth/sand	earth/sand	natural childbirth	1-natural childbirth	no	no	don't know	don't know / no data	don't know	3-don't know / no data	no	no	from 2 to 5
625	37.0438	30-39	alero	kal	alero	yes	yes	alero	alero	kal	alero	m	Acholi	Acholi	yes	Catholic	1-Catholic	completed senior four	completed senior four	peasant farmer	peasant farmer	-_	No f/i empl. / No data	no	no	married/cohabiting	married/cohabiting	monogamous	monogamous	from 1 to 4	from 1 to 4	3 to 5	Yes	6 to 9	6-9	grass	earth/sand	earth/sand	natural childbirth	1-natural childbirth	no	no	don't know	don't know / no data	no	1-no	yes	yes	from 2 to 5
627	39.9671	30-39	queens avenue	holy rosary	Bungatira	no	no		lukome	onena	Bungatira	F	Acholi	Acholi	yes	Catholic	1-Catholic	completed senior six	completed senior six	informal employment	informal employment	business/airdresser/design/artesan/mechanic/seller	business	no	no	married/cohabiting	married/cohabiting	polygamous	polygamous	from 1 to 4	from 1 to 4	3 to 5	Yes	more than 9	> 9	iron	cement/brick	cement/brick	natural childbirth	1-natural childbirth	no	no	no	no	no	1-no		no	from 2 to 5
628	36.6658	30-39	dogabili	bargenya	koro	yes	yes	koro	dogabili	bargenya	koro	F	Acholi	Acholi	yes	Catholic	1-Catholic	no formal education	no formal education	peasant farmer	peasant farmer	-_	No f/i empl. / No data	no	no	widow/widowed	widow/widowed	polygamous	polygamous	from 1 to 4	from 1 to 4	more than 9	Yes	more than 9	> 9	grass	earth/sand	earth/sand	natural childbirth	1-natural childbirth	no	no	no	no	no	1-no		no	> 5
629	39.5233	30-39	barungan	labosh	koro	yes	yes	koro	barungan	labosh	koro	m	Acholi	Acholi	yes	Catholic	1-Catholic	completed primary school	completed primary school	informal employment	informal employment	builder	builder	no	no	married/cohabiting	married/cohabiting	polygamous	polygamous	from 1 to 4	from 1 to 4	3 to 5	Yes	6 to 9	6-9	grass	earth/sand	earth/sand	natural childbirth	1-natural childbirth	no	no	no	no	yes	2-yes	no	no	from 2 to 5
630	31.7096	30-39	barungan	labosh	koro	yes	yes	koro abili	barungan	labosh	koro	F	Acholi	Acholi	yes	Catholic	1-Catholic	completed primary school	completed primary school	peasant farmer	peasant farmer	-_	No f/i empl. / No data	no	no	married/cohabiting	married/cohabiting	monogamous	monogamous	from 1 to 4	from 1 to 4	6 to 9	Yes	more than 9	> 9	iron	cement/brick	cement/brick	natural childbirth	1-natural childbirth	no	no	no	no	yes	2-yes		no	from 2 to 5
631	47.9726	40-49	obia west	forgod	bar dege division	yes	yes	lacor	obia west	forgod	bar dege division	F	Acholi	Acholi	yes	Catholic	1-Catholic	no formal education	no formal education	informal employment	informal employment	business/airdresser/design/artesan/mechanic/seller	business	no	no	widow/widowed	widow/widowed	polygamous	polygamous	> 5	> 5	3 to 5	Yes	2	2-5	grass	earth/sand	earth/sand	natural childbirth	1-natural childbirth	no	no	no	no	no	1-no		no	1
632	40.9699	40-49	paralolabong	gangaba	waro	yes	yes	laboro	paralolabong	gangaba	waro	F	Acholi	Acholi	yes	Pentecostal	3-Pentecostal		No data	peasant farmer	peasant farmer	-_	No f/i empl. / No data	no	no	widow/widowed	widow/widowed	monogamous	monogamous	from 1 to 4	from 1 to 4	6 to 9	Yes	6 to 9	6-9	grass	earth/sand	earth/sand	natural childbirth	1-natural childbirth		no	no	no	no	1-no		no	1
633	42.9699	40-49	obia east	forgod	bar dege division		no		acutecama	pambo	kilak	F	Acholi	Acholi	yes	Other	5-Other / No data	no formal education	no formal education	peasant farmer	peasant farmer	-_	No f/i empl. / No data	no	no	married/cohabiting	married/cohabiting	polygamous	polygamous	from 1 to 4	from 1 to 4	3 to 5	Yes	3 to 5	2-5	grass	earth/sand	earth/sand	natural childbirth	1-natural childbirth	no	no	no	no	no	1-no		no	from 2 to 5
634	60.6822	>=60	bardege	forgod	bar dege division	yes	yes	bobi	kalongo	pujwe	kitgum	F	Acholi	Acholi	yes	Catholic	1-Catholic	no formal education	no formal education	peasant farmer	peasant farmer	-_	No f/i empl. / No data	no	no	widow/widowed	widow/widowed	polygamous	polygamous	from 1 to 4	from 1 to 4	3 to 5	Yes	3 to 5	2-5	grass	earth/sand	earth/sand	natural childbirth	1-natural childbirth	no	no	no	no	don't know	3-don't know / no data	no	no	from 2 to 5
635	44.8055	40-49	airfield	forgod	bar dege division	no	no		airfield	forgod	bar dege division	F	Acholi	Acholi	yes	Catholic	1-Catholic	no formal education	no formal education	peasant farmer	peasant farmer	-_	No f/i empl. / No data	no	no	widow/widowed	widow/widowed	polygamous	polygamous	> 5	> 5	more than 9	Yes	more than 9	> 9	iron	cement/brick	cement/brick	natural childbirth	1-natural childbirth	no	no	no	no	no	1-no		no	from 2 to 5
636	29.9616	20-29	aywee	tegwana	Pece division	yes	yes		aygwee	tegwana	pece division	F	Acholi	Acholi	yes	Muslim	4-Muslim	no formal education	no formal education	peasant farmer	peasant farmer	-_	No f/i empl. / No data	no	no	married/cohabiting	married/cohabiting	polygamous	polygamous	from 1 to 4	from 1 to 4	6 to 9	Yes	6 to 9	6-9	grass	earth/sand	earth/sand	natural childbirth	1-natural childbirth	yes	yes	no	no	no	1-no		no	from 2 to 5
637	39.9671	30-39	tada	parabongo	LABORO	no	no		tada	parabongo	LABORO	F	Acholi	Acholi	yes	Catholic	1-Catholic	completed primary school	completed primary school	informal employment	informal employment	business/airdresser/design/artesan/mechanic/seller	business	no	no	married/cohabiting	married/cohabiting	monogamous	monogamous	from 1 to 4	from 1 to 4	6 to 9	Yes	more than 9	> 9	iron	cement/brick	cement/brick	natural childbirth	1-natural childbirth	yes	yes	no	no	no	1-no		no	from 2 to 5
638	53.4493	50-59	koch goma	kal	koch goma	yes	yes	koch goma	koch goma	kal	koch goma	m	Acholi	Acholi	yes	Anglican/Protestant	2-Anglican/Protestant	completed senior four	completed senior four	peasant farmer	peasant farmer	-_	No f/i empl. / No data	yes	yes	married/cohabiting	married/cohabiting	polygamous	polygamous	> 5	> 5	6 to 9	Yes	more than 9	> 9	grass	earth/sand	earth/sand	natural childbirth	1-natural childbirth	no	no	no	no	no	1-no	no	no	from 2 to 5
639	61.6164	>=60	taboni	library	Layibi division	yes	yes	pabbo	geregere	tenge	omot	m	Acholi	Acholi	yes	Anglican/Protestant	2-Anglican/Protestant	qualification afther senior six	qualification afther senior six	informal employment	informal employment	-_	No f/i empl. / No data	no	no	married/cohabiting	married/cohabiting	monogamous	monogamous	> 5	> 5	6 to 9	Yes	more than 9	> 9	grass	earth/sand	earth/sand	natural childbirth	1-natural childbirth	no	no	no	no	yes	2-yes	yes	yes	from 2 to 5
640	41.4548	40-49	custom corner	techo	Layibi division	no	no		otal	gam	lalogi	F		Other / no data	no	Catholic	1-Catholic	completed primary school	completed primary school	informal employment	informal employment	business/airdresser/design/artesan/mechanic/seller	business	no	no	widow/widowed	widow/widowed	monogamous	monogamous	> 5	> 5	2	Yes	3 to 5	2-5	grass	earth/sand	earth/sand	natural childbirth	1-natural childbirth	no	no	no	no	no	1-no		no	from 2 to 5
641	33.8164	30-39	piangayapoke	laroo	Bungatira	no	no		piangayapoke	laroo	Bungatira	m		Other / no data	no	Catholic	1-Catholic	completed senior four	completed senior four	informal employment	informal employment	builder	builder	no	no	married/cohabiting	married/cohabiting	monogamous	monogamous	from 1 to 4	from 1 to 4	6 to 9	Yes	more than 9	> 9	grass	earth/sand	earth/sand	natural childbirth	1-natural childbirth		no	no	no	don't know	3-don't know / no data	no	no	from 2 to 5
642	34.0301	30-39	tegwana	tegwana	Pece division	yes	yes	pabbo	tegwana	tegwana	pece division	F	Acholi	Acholi	yes	Pentecostal	3-Pentecostal	completed senior four	completed senior four	informal employment	informal employment	business/airdresser/design/artesan/mechanic/seller	business	no	no	divorced/separated	divorced/separated	monogamous	monogamous	from 1 to 4	from 1 to 4	3 to 5	Yes	more than 9	> 9	grass	earth/sand	earth/sand	natural childbirth	1-natural childbirth	no	no	no	no	no	1-no		no	from 2 to 5
643	31.6575	30-39	lalogi	jacka	lalogi	yes	yes	lalogi	lalogi	jacka	lalogi	F	Acholi	Acholi	yes	Anglican/Protestant	2-Anglican/Protestant	no formal education	no formal education	peasant farmer	peasant farmer	-_	No f/i empl. / No data	no	no	divorced/separated	divorced/separated	monogamous	monogamous	from 1 to 4	from 1 to 4	6 to 9	Yes	6 to 9	6-9	grass	earth/sand	earth/sand	natural childbirth	1-natural childbirth	no	no	no	no	don't know	3-don't know / no data		no	from 2 to 5
644	54.0767	50-59	kasubi	kasubi	bar dege division	yes	yes	lukodi	lukome	lukome	Bungatira	F	Acholi	Acholi	yes	Catholic	1-Catholic	no formal education	no formal education	peasant farmer	peasant farmer	-_	No f/i empl. / No data	no	no	widow/widowed	widow/widowed	polygamous	polygamous	> 5	> 5	more than 9	Yes	6 to 9	6-9	grass	earth/sand	earth/sand	natural childbirth	1-natural childbirth	no	no	don't know	don't know / no data	no	1-no	no	no	from 2 to 5
645	42.1205	40-49	layibi	tegwana	Pece division	no	no		tochi	abwoch	Ongako	m	Acholi	Acholi	yes	Catholic	1-Catholic	completed senior six	completed senior six	informal employment	informal employment	business/airdresser/design/artesan/mechanic/seller	business	no	no	married/cohabiting	married/cohabiting	monogamous	monogamous	> 5	> 5	6 to 9	Yes	6 to 9	6-9	grass	earth/sand	earth/sand	natural childbirth	1-natural childbirth	no	no	don't know	don't know / no data	no	1-no	no	no	from 2 to 5
646	31.6521	30-39	negri	forgod	bar dege division	no	no		negri	forgod	bar dege division	F	Acholi	Acholi	yes	Pentecostal	3-Pentecostal	no formal education	no formal education	peasant farmer	peasant farmer	-_	No f/i empl. / No data	no	no	married/cohabiting	married/cohabiting	monogamous	monogamous	from 1 to 4	from 1 to 4	2	Yes	2	2-5	grass	earth/sand	earth/sand	natural childbirth	1-natural childbirth	no	no	no	no	no	1-no	no	no	from 2 to 5
647	42.6384	40-49	pece	vanguard	Pece division	no	no		adilang lalal	lalal	adilang	F	Acholi	Acholi	yes	Catholic	1-Catholic	qualification afther senior six	qualification afther senior six	informal employment	informal employment	business/airdresser/design/artesan/mechanic/seller	business	no	no	single	single		single / no data	0	0	more than 9	Yes	more than 9	> 9	grass	earth/sand	earth/sand	natural childbirth	1-natural childbirth	no	no	don't know	don't know / no data	yes	2-yes	no	no	1
649	37.9836	30-39	layibi	techo	Layibi division	no	no		layibi	techo	Layibi division	F	Acholi	Acholi	yes	Catholic	1-Catholic	completed primary school	completed primary school	peasant farmer	peasant farmer	-_	No f/i empl. / No data	no	no	divorced/separated	divorced/separated	polygamous	polygamous	from 1 to 4	from 1 to 4	3 to 5	Yes	3 to 5	2-5	grass	earth/sand	earth/sand	natural childbirth	1-natural childbirth	no	no	no	no	no	1-no	no	no	from 2 to 5
650	41.6658	40-49	layibi	techo	Layibi division	no	no		patiko	otimo	Bungatira	F	Acholi	Acholi	yes	Catholic	1-Catholic	completed primary school	completed primary school	informal employment	informal employment	taylor	taylor	no	no	divorced/separated	divorced/separated		single / no data	0	0	6 to 9	Yes	6 to 9	6-9	grass	earth/sand	earth/sand		3-don't know / no data	no	no	don't know	don't know / no data	no	1-no	no	no	1
651	52.589	50-59	alokolum	alokolum	Ongako	yes	yes	alokolum	pakiri	palema	lamogi	F	Acholi	Acholi	yes	Catholic	1-Catholic	completed primary school	completed primary school	peasant farmer	peasant farmer	-_	No f/i empl. / No data	no	no	widow/widowed	widow/widowed	polygamous	polygamous	from 1 to 4	from 1 to 4	3 to 5	Yes	3 to 5	2-5	grass	earth/sand	earth/sand	natural childbirth	1-natural childbirth	no	no	no	no	no	1-no	no	no	1
652	52.5041	50-59	bardege	forgod	bar dege division	yes	yes	alokolum	alereno	bidinga	alero	F	Acholi	Acholi	yes	Pentecostal	3-Pentecostal	no formal education	no formal education	peasant farmer	peasant farmer	-_	No f/i empl. / No data	no	no	divorced/separated	divorced/separated	polygamous	polygamous	from 1 to 4	from 1 to 4	6 to 9	Yes	6 to 9	6-9	grass	earth/sand	earth/sand	natural childbirth	1-natural childbirth	no	no	don't know	don't know / no data	don't know	3-don't know / no data	no	no	from 2 to 5
653	46.8219	40-49	atocon	kal	alero	yes	yes	kal	kano	kano		F	Acholi	Acholi	yes	Catholic	1-Catholic	no formal education	no formal education	peasant farmer	peasant farmer	-_	No f/i empl. / No data	no	no	divorced/separated	divorced/separated	polygamous	polygamous	from 1 to 4	from 1 to 4	3 to 5	Yes	3 to 5	2-5	grass	earth/sand	earth/sand	natural childbirth	1-natural childbirth	no	no	no	no	no	1-no	no	no	1
654	39.0932	30-39	laro forest	forest ward	gulu municipality	no	no		laro forest	forest ward	gulu municipality	F	Acholi	Acholi	yes	Catholic	1-Catholic	completed primary school	completed primary school	informal employment	informal employment	driver	1-driver	no	no	married/cohabiting	married/cohabiting	monogamous	monogamous	from 1 to 4	from 1 to 4	6 to 9	Yes	6 to 9	6-9	grass	earth/sand	earth/sand	don't know	3-don't know / no data	no	no	don't know	don't know / no data	don't know	3-don't know / no data	no	no	1
655	47.5726	40-49	kirombe	techo	Layibi division	no	no		anaka	alokolum	anaka	F	Acholi	Acholi	yes	Catholic	1-Catholic	no formal education	no formal education	peasant farmer	peasant farmer	-_	No f/i empl. / No data	no	no	widow/widowed	widow/widowed	polygamous	polygamous	from 1 to 4	from 1 to 4	3 to 5	Yes	3 to 5	2-5	grass	earth/sand	earth/sand	natural childbirth	1-natural childbirth	no	no	don't know	don't know / no data	don't know	3-don't know / no data	no	no	from 2 to 5
656	52.0767	50-59	keyo	palema	lamogi	yes	yes	keyo	keyo	palema	lamogi	m	Acholi	Acholi	yes	Catholic	1-Catholic	completed primary school	completed primary school	peasant farmer	peasant farmer	-_	No f/i empl. / No data	no	no	married/cohabiting	married/cohabiting	polygamous	polygamous	> 5	> 5	more than 9	Yes	more than 9	> 9	grass	earth/sand	earth/sand	natural childbirth	1-natural childbirth	no	no	no	no	no	1-no	no	no	> 5
657	41.4986	40-49	lelaobano	tochi		yes	yes	layibi	pakwachi	pakwch	NEBBI	F	other	Other / no data	no	Catholic	1-Catholic	no formal education	no formal education	peasant farmer	peasant farmer	-_	No f/i empl. / No data	no	no	married/cohabiting	married/cohabiting	monogamous	monogamous	> 5	> 5	6 to 9	Yes	6 to 9	6-9	grass	earth/sand	earth/sand	natural childbirth	1-natural childbirth	no	no	no	no	don't know	3-don't know / no data	no	no	1
658	23.9726	20-29	ingula	lukwii	lalogi	yes	yes	ayee	ingula	lukwii	lalogi	F	Acholi	Acholi	yes	Catholic	1-Catholic	no formal education	no formal education	peasant farmer	peasant farmer	-_	No f/i empl. / No data	no	no	divorced/separated	divorced/separated	monogamous	monogamous	from 1 to 4	from 1 to 4	6 to 9	Yes	6 to 9	6-9	grass	earth/sand	earth/sand	don't know	3-don't know / no data	no	no	no	no	no	1-no	no	no	from 2 to 5
659	58.4301	50-59	laroo	frest ward	gulu municipality	yes	yes	layibi	koro	layibi	koro	F	Acholi	Acholi	yes	Catholic	1-Catholic	no formal education	no formal education	peasant farmer	peasant farmer	-_	No f/i empl. / No data	no	no	widow/widowed	widow/widowed	monogamous	monogamous	from 1 to 4	from 1 to 4	6 to 9	Yes	6 to 9	6-9	grass	earth/sand	earth/sand	natural childbirth	1-natural childbirth	no	no	no	no	no	1-no	no	no	from 2 to 5
660	47.4027	40-49	bobi	paidwe	omoro	yes	yes	bobi	patongo	paidwe	bobi	F	Lango	Lango	no	Pentecostal	3-Pentecostal	no formal education	no formal education	peasant farmer	peasant farmer	-_	No f/i empl. / No data	no	no	divorced/separated	divorced/separated	polygamous	polygamous	from 1 to 4	from 1 to 4	more than 9	Yes	3 to 5	2-5	grass	earth/sand	earth/sand	natural childbirth	1-natural childbirth	no	no	don't know	don't know / no data	don't know	3-don't know / no data	no	no	from 2 to 5
661	12.8137	<20	alokolum	alokolum	Ongako	yes	yes	alokolum	alokolum	alokolum	ongako	F	Acholi	Acholi	yes	Catholic	1-Catholic		No data		No data	-_	No f/i empl. / No data	no	no		No data		single / no data	0	0	6 to 9	Yes	6 to 9	6-9	grass	earth/sand	earth/sand		3-don't know / no data	no	no	don't know	don't know / no data	don't know	3-don't know / no data		no
662	55.8274	50-59	unyama	unyama	unyama	no	no		oding	oing ward	unyama	F	Acholi	Acholi	yes	Catholic	1-Catholic	no formal education	no formal education	peasant farmer	peasant farmer	-_	No f/i empl. / No data	no	no	divorced/separated	divorced/separated	polygamous	polygamous	from 1 to 4	from 1 to 4	6 to 9	Yes	6 to 9	6-9	grass	earth/sand	earth/sand	natural childbirth	1-natural childbirth	no	no	don't know	don't know / no data	no	1-no	no	no	from 2 to 5
663	47.5671	40-49	kanyagoga	kanyagoga	bar dege division	no	no		kanyagoga	kanyagoga	bar dege division	F	Acholi	Acholi	yes	Anglican/Protestant	2-Anglican/Protestant	completed primary school	completed primary school	informal employment	informal employment	business/airdresser/design/artesan/mechanic/seller	business	no	no	divorced/separated	divorced/separated	polygamous	polygamous	> 5	> 5	3 to 5	Yes	3 to 5	2-5	grass	earth/sand	earth/sand	natural childbirth	1-natural childbirth	no	no	don't know	don't know / no data		3-don't know / no data	no	no	1
664	46.0027	40-49	kanyagoga	kanyagoga	bar dege division	no	no		agwee	agwee	Laroo division	F	Acholi	Acholi	yes	Catholic	1-Catholic	completed primary school	completed primary school	informal employment	informal employment	business/airdresser/design/artesan/mechanic/seller	business	no	no	divorced/separated	divorced/separated	polygamous	polygamous	> 5	> 5	6 to 9	Yes	6 to 9	6-9	grass	earth/sand	earth/sand	natural childbirth	1-natural childbirth	no	no	don't know	don't know / no data	don't know	3-don't know / no data	no	no	from 2 to 5
669	27.0795	20-29	kati kati	lacor	lamogi	yes	yes	weyagongo	angolo	pagrokal	lamogi	F	Acholi	Acholi	yes	Catholic	1-Catholic	completed primary school	completed primary school	peasant farmer	peasant farmer	-_	No f/i empl. / No data	no	no	married/cohabiting	married/cohabiting	monogamous	monogamous	> 5	> 5	6 to 9	Yes	6 to 9	6-9	grass	earth/sand	earth/sand	natural childbirth	1-natural childbirth	no	no	no	no	no	1-no		no	1
670	34.0658	30-39	tegwana	tegwana	gulu municipality	no	no		pagoro	palema	lamogi	F	Acholi	Acholi	yes	Catholic	1-Catholic	completed senior four	completed senior four	formal employment	1-formal employment	teacher	teacher	no	no	married/cohabiting	married/cohabiting	monogamous	monogamous	from 1 to 4	from 1 to 4	6 to 9	Yes	6 to 9	6-9	iron	cement/brick	cement/brick	natural childbirth	1-natural childbirth	no	no	don't know	don't know / no data	don't know	3-don't know / no data	no	no	from 2 to 5
671	46.9753	40-49	koro	bobi	koro		no		koro	bobi	koro	F	Acholi	Acholi	yes	Catholic	1-Catholic	no formal education	no formal education	peasant farmer	peasant farmer	-_	No f/i empl. / No data	no	no	married/cohabiting	married/cohabiting	monogamous	monogamous	> 5	> 5	3 to 5	Yes	6 to 9	6-9	grass	earth/sand	earth/sand	natural childbirth	1-natural childbirth	no	no	don't know	don't know / no data	don't know	3-don't know / no data		no	1
672	33.3178	30-39	oyamsouth	adel	minakulu	no	no		oyamsouth	adel	minakulu	F	Lango	Lango	no	Anglican/Protestant	2-Anglican/Protestant	completed senior four	completed senior four	informal employment	informal employment	business/airdresser/design/artesan/mechanic/seller	business	no	no	divorced/separated	divorced/separated	polygamous	polygamous	from 1 to 4	from 1 to 4	6 to 9	Yes	6 to 9	6-9	grass	earth/sand	earth/sand	natural childbirth	1-natural childbirth	no	no	don't know	don't know / no data	don't know	3-don't know / no data	no	no	from 2 to 5
673	24.5151	20-29	aworanga	patuda	Ongako	no	no		aworanga	patuda	Ongako	m	Acholi	Acholi	yes	Catholic	1-Catholic	qualification afther senior six	qualification afther senior six	informal employment	informal employment	business/airdresser/design/artesan/mechanic/seller	business	no	no	single	No data	monogamous	monogamous	0	0	3 to 5	Yes	3 to 5	2-5	iron	cement/brick	cement/brick	natural childbirth	1-natural childbirth	no	no	don't know	don't know / no data	yes	2-yes	no	no	1
674	13.8986	<20	tegwana	tegwana	Pece division	no	no		tegwana	tegwana	pece division	F	Acholi	Acholi	yes	Catholic	1-Catholic	completed primary school	completed primary school	not working	not working	-_	No f/i empl. / No data	no	no	single	single		single / no data	0	0	3 to 5	Yes	3 to 5	2-5	iron	cement/brick	cement/brick	natural childbirth	1-natural childbirth	no	no	no	no	no	1-no	no	no	0
676	43.389	40-49	lacor centre	alokolum	Ongako	yes	yes		parabongo	abwee	lamogi	F	Acholi	Acholi	yes	Catholic	1-Catholic	completed senior four	completed senior four	peasant farmer	peasant farmer	-_	No f/i empl. / No data	no	no	widow/widowed	widow/widowed	monogamous	monogamous	from 1 to 4	from 1 to 4	more than 9	Yes	more than 9	> 9	iron	cement/brick	cement/brick	natural childbirth	1-natural childbirth	no	no	no	no	no	1-no	no	no	1
677	34.6575	30-39	aywee	tegwana	Layibi division	yes	yes	acet	omel	omel		F	Acholi	Acholi	yes	Catholic	1-Catholic	no formal education	no formal education	peasant farmer	peasant farmer	-_	No f/i empl. / No data	no	no	divorced/separated	divorced/separated	polygamous	polygamous	from 1 to 4	from 1 to 4	6 to 9	Yes	6 to 9	6-9	grass	earth/sand	earth/sand	natural childbirth	1-natural childbirth	no	no	don't know	don't know / no data	don't know	3-don't know / no data	no	no	from 2 to 5
678	41.9699	40-49	amilobo	palema	lamogi	yes	yes	awee	jimo	awee	lamogi	F	Acholi	Acholi	yes	Catholic	1-Catholic	no formal education	no formal education	peasant farmer	peasant farmer	-_	No f/i empl. / No data	no	no	married/cohabiting	married/cohabiting	polygamous	polygamous	> 5	> 5	6 to 9	Yes	3 to 5	2-5	grass	earth/sand	earth/sand	natural childbirth	1-natural childbirth	no	no	don't know	don't know / no data	no	1-no	no	no	from 2 to 5
679	36.1644	30-39	palenga	bobi	bobi	no	no		laboro	tochi	koro	F	Acholi	Acholi	yes	Catholic	1-Catholic	no formal education	no formal education	peasant farmer	peasant farmer	-_	No f/i empl. / No data	no	no	divorced/separated	divorced/separated	polygamous	polygamous	from 1 to 4	from 1 to 4	more than 9	Yes	more than 9	> 9	grass	earth/sand	earth/sand	natural childbirth	1-natural childbirth	no	no	no	no	no	1-no	no	no	from 2 to 5
680	22.074	20-29	bobi	pateck	bobi	yes	yes	awoo	bobi	pateck	bobi	F	Lango	Lango	no	Catholic	1-Catholic	no formal education	no formal education	peasant farmer	peasant farmer	-_	No f/i empl. / No data	no	no	widow/widowed	widow/widowed	polygamous	polygamous	> 5	> 5	3 to 5	Yes	3 to 5	2-5	grass	earth/sand	earth/sand	natural childbirth	1-natural childbirth	no	no	no	no	no	1-no	no	no	1
681	64.0219	>=60	layibi	techo	Layibi division	no	no		paminyai	pangu	alero	m	Acholi	Acholi	yes	Catholic	1-Catholic	completed senior six	completed senior six	formal employment	1-formal employment	soldier/police/ security guard/soldier/guardian	soldier	no	no	married/cohabiting	married/cohabiting	monogamous	monogamous	> 5	> 5	6 to 9	Yes	6 to 9	6-9	grass	earth/sand	earth/sand	don't know	3-don't know / no data	no	no	don't know	don't know / no data	no	1-no	no	no	> 5
682	40.9178	40-49	laliya	laliya	Bungatira	no	no		laliya	laliya	Bungatira	F	Acholi	Acholi	yes	Pentecostal	3-Pentecostal	no formal education	no formal education	peasant farmer	peasant farmer	-_	No f/i empl. / No data	no	no	married/cohabiting	married/cohabiting	monogamous	monogamous	from 1 to 4	from 1 to 4	6 to 9	Yes	6 to 9	6-9	grass	earth/sand	earth/sand	natural childbirth	1-natural childbirth	no	no	don't know	don't know / no data	don't know	3-don't know / no data		no	from 2 to 5
683	39.7041	30-39	lapainat cast	koro	koro	yes	yes	koro tetugu	lapainat cast	koro	koro	F	Acholi	Acholi	yes	Catholic	1-Catholic	no formal education	no formal education	peasant farmer	peasant farmer	-_	No f/i empl. / No data	no	no	widow/widowed	widow/widowed	polygamous	polygamous	from 1 to 4	from 1 to 4	3 to 5	Yes	3 to 5	2-5	grass	earth/sand	earth/sand	natural childbirth	1-natural childbirth	no	no	don't know	don't know / no data	no	1-no	no	no	from 2 to 5
684	33.6685	30-39	custom corner	techo	Layibi division	no	no		lapanat	koro	koro	F	Acholi	Acholi	yes	Catholic	1-Catholic	no formal education	no formal education	peasant farmer	peasant farmer	-_	No f/i empl. / No data	no	no	married/cohabiting	married/cohabiting	monogamous	monogamous	from 1 to 4	from 1 to 4	more than 9	Yes	more than 9	> 9	grass	earth/sand	earth/sand	natural childbirth	1-natural childbirth	no	no	no	no	no	1-no	no	no	from 2 to 5
685	33.2274	30-39	unyama	unyama	unyama	yes	yes	unyama	pabbo	pabbo	pabbo	F	Acholi	Acholi	yes	Catholic	1-Catholic	completed primary school	completed primary school	peasant farmer	peasant farmer	-_	No f/i empl. / No data	no	no	married/cohabiting	married/cohabiting	monogamous	monogamous	from 1 to 4	from 1 to 4	6 to 9	Yes	6 to 9	6-9	grass	earth/sand	earth/sand	natural childbirth	1-natural childbirth	no	no	no	no	don't know	3-don't know / no data	no	no	from 2 to 5
686	41.0904	40-49	lacor centre	patuda	gulu municipality	yes	yes	alokolum	bwobo manam	pangu	alero	F	Acholi	Acholi	yes	Catholic	1-Catholic	completed primary school	completed primary school	peasant farmer	peasant farmer	-_	No f/i empl. / No data	no	no	married/cohabiting	married/cohabiting	monogamous	monogamous	from 1 to 4	from 1 to 4	more than 9	Yes	more than 9	> 9	grass	earth/sand	earth/sand	natural childbirth	1-natural childbirth	no	no	no	no	no	1-no	no	no	from 2 to 5
687	47.2932	40-49	ongako	abwoch	Ongako	yes	yes	ongako	onyona	abwoch	Ongako	F	Acholi	Acholi	yes	Pentecostal	3-Pentecostal	no formal education	no formal education	peasant farmer	peasant farmer	-_	No f/i empl. / No data	no	no	widow/widowed	widow/widowed	polygamous	polygamous	from 1 to 4	from 1 to 4	more than 9	Yes	more than 9	> 9	grass	earth/sand	earth/sand	natural childbirth	1-natural childbirth	no	no	no	no	don't know	3-don't know / no data	no	no	from 2 to 5
688	41.0027	40-49	keyo	palenga	lamogi	yes	yes	keyo	keyo	palenga	lamogi	F	Acholi	Acholi	yes	Anglican/Protestant	2-Anglican/Protestant	no formal education	no formal education	peasant farmer	peasant farmer	-_	No f/i empl. / No data	no	no	married/cohabiting	married/cohabiting	polygamous	polygamous	> 5	> 5	6 to 9	Yes	6 to 9	6-9	grass	earth/sand	earth/sand	natural childbirth	1-natural childbirth	no	no	don't know	don't know / no data	don't know	3-don't know / no data	no	no	from 2 to 5
689	36.1726	30-39	layibi	techo	Layibi division	yes	yes	atiak	atiak	parwak	kilak	F	Acholi	Acholi	yes	Catholic	1-Catholic	no formal education	no formal education	peasant farmer	peasant farmer	-_	No f/i empl. / No data	no	no	divorced/separated	divorced/separated	polygamous	polygamous	0	0	6 to 9	Yes	6 to 9	6-9	grass	earth/sand	earth/sand	natural childbirth	1-natural childbirth	no	no	don't know	don't know / no data	no	1-no	no	no	from 2 to 5
690	53.8521	50-59	layibi	techo	Layibi division	no	no		moyo	apati	moyo	F	Madi	Other / no data	no	Pentecostal	3-Pentecostal	no formal education	no formal education	peasant farmer	peasant farmer	-_	No f/i empl. / No data	no	no	widow/widowed	widow/widowed	polygamous	polygamous	> 5	> 5	3 to 5	Yes	3 to 5	2-5	grass	earth/sand	earth/sand	don't know	3-don't know / no data	no	no	no	no	no	1-no	no	no	1
691	43.2932	40-49	pece vanguard	tegwana	Pece division	yes	yes	atiak	atiak	popwonya	atiak	F	Acholi	Acholi	yes	Catholic	1-Catholic	no formal education	no formal education	peasant farmer	peasant farmer	-_	No f/i empl. / No data	no	no	divorced/separated	divorced/separated	polygamous	polygamous	from 1 to 4	from 1 to 4	6 to 9	Yes	6 to 9	6-9	grass	earth/sand	earth/sand	natural childbirth	1-natural childbirth	no	no	don't know	don't know / no data	don't know	3-don't know / no data	no	no	from 2 to 5
692	18.0137	<20	pece	tegwana	Pece division	no	no		pece	tegwana	pece division	m	Acholi	Acholi	yes	Catholic	1-Catholic	completed primary school	completed primary school		No data	-_	No f/i empl. / No data	no	no	single	single		single / no data	0	0	6 to 9	Yes	6 to 9	6-9	iron	cement/brick	cement/brick	natural childbirth	1-natural childbirth	no	no	no	no	no	1-no	no	no	0
693	56.0575	50-59	pece	tegwana	Pece division	no	no		pece	tegwana	pece division	m	Acholi	Acholi	yes	Pentecostal	3-Pentecostal	completed primary school	completed primary school	peasant farmer	peasant farmer	-_	No f/i empl. / No data	no	no	widow/widowed	widow/widowed	monogamous	monogamous	from 1 to 4	from 1 to 4	6 to 9	Yes	6 to 9	6-9	grass	earth/sand	earth/sand	natural childbirth	1-natural childbirth	no	no	don't know	don't know / no data	don't know	3-don't know / no data	no	no	from 2 to 5
694	36.7589	30-39	pagak	oboo	lamogi	yes	yes	pagak	pawel	pawel	atiak	m	Acholi	Acholi	yes	Catholic	1-Catholic	no formal education	no formal education	peasant farmer	peasant farmer	-_	No f/i empl. / No data	no	no	widow/widowed	widow/widowed	monogamous	monogamous	> 5	> 5	more than 9	Yes	6 to 9	6-9	grass	earth/sand	earth/sand	natural childbirth	1-natural childbirth	no	no	don't know	don't know / no data	don't know	3-don't know / no data	no	no	from 2 to 5
695	32.2822	30-39	pece	tegwana	Pece division	no	no		lamwo	padibe west	padibe	F	Acholi	Acholi	yes	Catholic	1-Catholic	completed senior four	completed senior four	formal employment	1-formal employment	business/airdresser/design/artesan/mechanic/seller	business	no	no	widow/widowed	widow/widowed	monogamous	monogamous	from 1 to 4	from 1 to 4	6 to 9	Yes	6 to 9	6-9	grass	earth/sand	earth/sand	natural childbirth	1-natural childbirth		no	don't know	don't know / no data	don't know	3-don't know / no data	no	no	1
696	23.663	20-29	obia highland	unyama	unyama	no	no		obia highland	unyama	unyama	m	Acholi	Acholi	yes	Catholic	1-Catholic	no formal education	no formal education	peasant farmer	peasant farmer	-_	No f/i empl. / No data	no	no	single	single		single / no data	0	0	3 to 5	Yes	3 to 5	2-5	grass	earth/sand	earth/sand	natural childbirth	1-natural childbirth	no	no	don't know	don't know / no data	no	1-no	no	no	0
697	19.4466	<20	pece	tegwana	Pece division	no	no		pece	tegwana	pece division	m	Acholi	Acholi	yes	Catholic	1-Catholic	completed senior four	completed senior four	not working	not working	-_	No f/i empl. / No data	no	no	single	single		single / no data	0	0	3 to 5	Yes	3 to 5	2-5	grass	earth/sand	earth/sand	natural childbirth	1-natural childbirth		no	don't know	don't know / no data	no	1-no	no	no	from 2 to 5
698	33.9726	30-39	olinga	labala	pabbo	yes	yes	pabbo	olinga	labala	pabbo	F	Acholi	Acholi	yes	Catholic	1-Catholic	no formal education	no formal education	informal employment	informal employment	business/airdresser/design/artesan/mechanic/seller	business	no	no	married/cohabiting	married/cohabiting	monogamous	monogamous	0	0	3 to 5	Yes	3 to 5	2-5	grass	earth/sand	earth/sand	natural childbirth	1-natural childbirth	yes	yes	don't know	don't know / no data	don't know	3-don't know / no data		no	1
699	47.8493	40-49	odu	chakita	lamogi	yes	yes	parabongo	odu	chatika	lamogi	F	Acholi	Acholi	yes	Pentecostal	3-Pentecostal	completed primary school	completed primary school	informal employment	informal employment	business/airdresser/design/artesan/mechanic/seller	business	no	no	divorced/separated	divorced/separated	monogamous	monogamous	from 1 to 4	from 1 to 4	3 to 5	Yes	6 to 9	6-9	grass	earth/sand	earth/sand	natural childbirth	1-natural childbirth	no	no	don't know	don't know / no data	no	1-no		no	from 2 to 5
700	61.2164	>=60	bobi	tochi	bobi	yes	yes	bobi	bobi	tochi	bobi	F	Acholi	Acholi	yes	Catholic	1-Catholic	completed primary school	completed primary school	peasant farmer	peasant farmer	-_	No f/i empl. / No data	no	no	widow/widowed	widow/widowed	monogamous	monogamous	> 5	> 5	6 to 9	Yes	6 to 9	6-9	grass	earth/sand	earth/sand	natural childbirth	1-natural childbirth	no	no	don't know	don't know / no data	don't know	3-don't know / no data	no	no	> 5
701	37.6658	30-39	lakoing	pakych	amuru	yes	yes	pabbo	pabbo	gaya	pabbo	m	Acholi	Acholi	yes	Catholic	1-Catholic	no formal education	no formal education	peasant farmer	peasant farmer	-_	No f/i empl. / No data	no	no	married/cohabiting	married/cohabiting	polygamous	polygamous	> 5	> 5	6 to 9	Yes	6 to 9	6-9	grass	earth/sand	earth/sand	natural childbirth	1-natural childbirth		no	no	no	no	1-no	no	no	from 2 to 5
702	35.8356	30-39	tegwana	tegwana	Pece division	yes	yes	paicho	te gut atoo	te gut atoo	lamogi	F	Acholi	Acholi	yes	Catholic	1-Catholic	no formal education	no formal education	peasant farmer	peasant farmer	-_	No f/i empl. / No data	no	no	divorced/separated	divorced/separated	polygamous	polygamous	from 1 to 4	from 1 to 4	6 to 9	Yes	6 to 9	6-9	grass	earth/sand	earth/sand	don't know	3-don't know / no data	no	no	no	no	no	1-no	no	no	1
703	49.9836	40-49	alokolum	alokolum	Ongako	no	no		parondo	parondo	pader	F	other	Other / no data	no	Catholic	1-Catholic	no formal education	no formal education	informal employment	informal employment	business/airdresser/design/artesan/mechanic/seller	business	no	no	married/cohabiting	married/cohabiting		single / no data	> 5	> 5	3 to 5	Yes	3 to 5	2-5	iron	cement/brick	cement/brick	natural childbirth	1-natural childbirth	no	no	no	no	no	1-no		no	from 2 to 5
704	41.4904	40-49	pece lukuny	pece prison	Pece division	yes	yes	palabek	palabek	kal	palabek kal	F	Acholi	Acholi	yes	Catholic	1-Catholic	completed primary school	completed primary school	informal employment	informal employment	business/airdresser/design/artesan/mechanic/seller	business	no	no	married/cohabiting	married/cohabiting	monogamous	monogamous	> 5	> 5	3 to 5	Yes	more than 9	> 9	iron	cement/brick	cement/brick	natural childbirth	1-natural childbirth	no	no	no	no	no	1-no		no	from 2 to 5
705	33.9973	30-39	opok	ayera	giragira	no	no		parabongo	abwee	lamogi	F	Acholi	Acholi	yes	Anglican/Protestant	2-Anglican/Protestant	completed primary school	completed primary school	peasant farmer	peasant farmer	-_	No f/i empl. / No data	no	no	divorced/separated	divorced/separated	monogamous	monogamous	from 1 to 4	from 1 to 4	2	Yes	3 to 5	2-5	grass	earth/sand	earth/sand	natural childbirth	1-natural childbirth	no	no	don't know	don't know / no data	no	1-no		no	1
706	44.7671	40-49	lacor centre	patuda	Layibi division	no	no		koch ongo	moya	omoro	m	Acholi	Acholi	yes	Catholic	1-Catholic	qualification afther senior six	qualification afther senior six	formal employment	1-formal employment	teacher	teacher	no	no	married/cohabiting	married/cohabiting	monogamous	monogamous	from 1 to 4	from 1 to 4	3 to 5	Yes	6 to 9	6-9	iron	cement/brick	cement/brick	caesarean section	2-caesarean section	yes	yes	no	no	no	1-no	no	no	from 2 to 5
708	54.2521	50-59	bungatira	layik	Bungatira	yes	yes	coo pee	bungatira	layik	Bungatira	F	Acholi	Acholi	yes	Catholic	1-Catholic	no formal education	no formal education	peasant farmer	peasant farmer	-_	No f/i empl. / No data	no	no	widow/widowed	widow/widowed	monogamous	monogamous	from 1 to 4	from 1 to 4	6 to 9	Yes	6 to 9	6-9	grass	earth/sand	earth/sand		3-don't know / no data		no	don't know	don't know / no data	don't know	3-don't know / no data	no	no	from 2 to 5
709	42.6795	40-49	barugal	labwoch	koro	yes	yes	palenga	barungan	labwoch	koro	F	Acholi	Acholi	yes	Catholic	1-Catholic	no formal education	no formal education	peasant farmer	peasant farmer	-_	No f/i empl. / No data	no	no	married/cohabiting	married/cohabiting	monogamous	monogamous	> 5	> 5	6 to 9	Yes	6 to 9	6-9			earth/sand	caesarean section	2-caesarean section	no	no	don't know	don't know / no data	don't know	3-don't know / no data	no	no	from 2 to 5
710	33.1918	30-39	langol	pangu	alero	yes	yes	patiko	olwen	anyadwe	patiko	F	Acholi	Acholi	yes	Anglican/Protestant	2-Anglican/Protestant	completed senior four	completed senior four	peasant farmer	peasant farmer	-_	No f/i empl. / No data	no	no	married/cohabiting	married/cohabiting	polygamous	polygamous	from 1 to 4	from 1 to 4	6 to 9	Yes	6 to 9	6-9	grass	earth/sand	earth/sand	natural childbirth	1-natural childbirth	no	no	no	no	no	1-no		no	1
711	16.0164	<20	gulu town	holy rosary	bar dege division	no	no		gulu town	holy rosary	bar dege division	F	Acholi	Acholi	yes	Catholic	1-Catholic	completed primary school	completed primary school	not working	not working	-_	No f/i empl. / No data	no	no	single	single		single / no data	0	0	1	Yes	3 to 5	2-5	iron	cement/brick	cement/brick	natural childbirth	1-natural childbirth	no	no	no	no	no	1-no	no	no	0
712	12.4301	<20	koch kweyo	patuda	Ongako	no	no		kirombe	layibi	Layibi division	m	Acholi	Acholi	yes	Catholic	1-Catholic	completed primary school	completed primary school	informal employment	informal employment	-_	No f/i empl. / No data	no	no	single	single		single / no data	0	0	3 to 5	Yes	3 to 5	2-5	grass	earth/sand	earth/sand	natural childbirth	1-natural childbirth	no	no	don't know	don't know / no data	no	1-no	no	no	0
713	16.2466	<20	pece lukuny	pece prison	Pece division	no	no		pece lukuny	pece prison	Pece division	F	Acholi	Acholi	yes	Catholic	1-Catholic	completed primary school	completed primary school	not working	not working	-_	No f/i empl. / No data	no	no	single	No data	monogamous	monogamous	0	0	3 to 5	Yes	3 to 5	2-5	iron	cement/brick	cement/brick	natural childbirth	1-natural childbirth	no	no	no	no	no	1-no	no	no	0
714	14.0575	<20	ongako	onyona bika	Ongako	yes	yes	ongako	ongako	onyona	Ongako	F	Acholi	Acholi	yes	Catholic	1-Catholic	no formal education	no formal education	not working	not working	-_	No f/i empl. / No data	no	no	single	single		single / no data	0	0	6 to 9	Yes	6 to 9	6-9	grass	earth/sand	earth/sand	natural childbirth	1-natural childbirth	no	no	don't know	don't know / no data		3-don't know / no data	no	no	0
715	57.463	50-59	awoo	parak		yes	yes	awoo	olula	parak		m	Lango	Lango	no	Catholic	1-Catholic	qualification afther senior six	qualification afther senior six	informal employment	informal employment	engeneer/lab technitian/nurse/office/social worker/researcher/journalist	engeneer	no	no	married/cohabiting	married/cohabiting	monogamous	monogamous	> 5	> 5	6 to 9	Yes	6 to 9	6-9	iron	cement/brick	cement/brick	caesarean section	2-caesarean section	no	no	don't know	don't know / no data	no	1-no	no	no	from 2 to 5
716	19.9726	<20	awoo	parak		no	no		awoo	parak		m	Lango	Lango	no	Catholic	1-Catholic	completed senior four	completed senior four	not working	not working	-_	No f/i empl. / No data	no	no	single	No data	monogamous	monogamous	0	0	2	Yes	6 to 9	6-9	grass	earth/sand	earth/sand	natural childbirth	1-natural childbirth	no	no	don't know	don't know / no data	no	1-no	no	no	from 2 to 5
717	32.337	30-39	celereno	layibi	Layibi division	yes	yes		arakun	kolalula	ngai	m	Lango	Lango	no	Catholic	1-Catholic	completed senior four	completed senior four	informal employment	informal employment	business/airdresser/design/artesan/mechanic/seller	business	no	no	single	No data	monogamous	monogamous	from 1 to 4	from 1 to 4	6 to 9	Yes	6 to 9	6-9	iron	cement/brick	cement/brick	natural childbirth	1-natural childbirth	yes	yes	no	no	no	1-no	no	no	from 2 to 5
718	39.4932	30-39	langol	panyibono	alero	yes	yes	langol	lunyullu	lukayi	alero	F	Acholi	Acholi	yes	Catholic	1-Catholic	no formal education	no formal education	peasant farmer	peasant farmer	-_	No f/i empl. / No data	no	no	married/cohabiting	married/cohabiting	polygamous	polygamous	> 5	> 5	1	Yes	3 to 5	2-5	grass	earth/sand	earth/sand	natural childbirth	1-natural childbirth	no	no	don't know	don't know / no data	no	1-no	no	no	from 2 to 5
719	48.7397	40-49	pawel	palwong	pabbo	yes	yes	pabbo	pawel	palwong	pabbo	F	Acholi	Acholi	yes	Catholic	1-Catholic		No data	peasant farmer	peasant farmer	-_	No f/i empl. / No data	no	no	widow/widowed	widow/widowed	monogamous	monogamous	from 1 to 4	from 1 to 4	6 to 9	Yes	6 to 9	6-9	grass	earth/sand	earth/sand	natural childbirth	1-natural childbirth	no	no	no	no	no	1-no	no	no	from 2 to 5
720	42.7945	40-49	cereleno	layibi	Layibi division	no	no		jinja	ambalurt	jinja	F	Acholi	Acholi	yes	Catholic	1-Catholic	completed primary school	completed primary school	peasant farmer	peasant farmer	-_	No f/i empl. / No data	no	no	widow/widowed	widow/widowed	polygamous	polygamous	from 1 to 4	from 1 to 4		no	6 to 9	6-9	iron	cement/brick	cement/brick	natural childbirth	1-natural childbirth	no	no	no	no	no	1-no	no	no	from 2 to 5
721	29.7288	20-29	aywee	layibi	Layibi division	no	no		paduny	anaka	anaka	F	Acholi	Acholi	yes	Catholic	1-Catholic	no formal education	no formal education	formal employment	1-formal employment	-_	No f/i empl. / No data	no	no	married/cohabiting	married/cohabiting	polygamous	polygamous	from 1 to 4	from 1 to 4	3 to 5	Yes	6 to 9	6-9	grass	earth/sand	earth/sand	natural childbirth	1-natural childbirth	yes	yes	no	no	no	1-no	no	no	from 2 to 5
722	50.9918	50-59	wii aworanga	patuda	Layibi division	no	no		goro	orum	koch goma	F	Acholi	Acholi	yes	Catholic	1-Catholic	no formal education	no formal education	peasant farmer	peasant farmer	-_	No f/i empl. / No data	no	no	married/cohabiting	married/cohabiting	polygamous	polygamous	> 5	> 5	1	Yes	3 to 5	2-5	grass	earth/sand	earth/sand	natural childbirth	1-natural childbirth	no	no	no	no	no	1-no	no	no	from 2 to 5
723	58.9973	50-59	wii aworanga	patuda	Layibi division	yes	yes	alero	alero	bwobo	alero	m	Acholi	Acholi	yes	Catholic	1-Catholic	completed primary school	completed primary school	peasant farmer	peasant farmer	-_	No f/i empl. / No data	no	no	widow/widowed	widow/widowed	monogamous	monogamous	from 1 to 4	from 1 to 4	2	Yes		0-1	grass	earth/sand	earth/sand	natural childbirth	1-natural childbirth	no	no	no	no	no	1-no	no	no	from 2 to 5
724	46.989	40-49	custom corner	kanyagoga	bar dege division	no	no		katurickila	gigumba		F	other	Other / no data	no	Anglican/Protestant	2-Anglican/Protestant	no formal education	no formal education	peasant farmer	peasant farmer	-_	No f/i empl. / No data	no	no	married/cohabiting	married/cohabiting	polygamous	polygamous	> 5	> 5	6 to 9	Yes	6 to 9	6-9	iron	cement/brick	cement/brick	natural childbirth	1-natural childbirth	no	no	no	no	no	1-no		no	from 2 to 5
725	37.0384	30-39	laroo	agwee	Laroo division	yes	yes	latoro	latoro	latoro	purongo	m	Acholi	Acholi	yes	Catholic	1-Catholic	qualification afther senior six	qualification afther senior six	peasant farmer	peasant farmer	-_	No f/i empl. / No data	no	no	divorced/separated	divorced/separated	monogamous	monogamous	from 1 to 4	from 1 to 4	2	Yes	6 to 9	6-9	iron	cement/brick	cement/brick	natural childbirth	1-natural childbirth	no	no	no	no	no	1-no	no	no	from 2 to 5
726	38.4356	30-39	lacor seminary	lacor	amuru	yes	yes	akorokwe	lwala kwar	lacor	lamogi	m	Acholi	Acholi	yes	Catholic	1-Catholic	completed primary school	completed primary school	peasant farmer	peasant farmer	-_	No f/i empl. / No data	no	no	married/cohabiting	married/cohabiting	monogamous	monogamous	from 1 to 4	from 1 to 4	2	Yes	2	2-5	grass	earth/sand	earth/sand	natural childbirth	1-natural childbirth	no	no	no	no	no	1-no	no	no	from 2 to 5
727	36.8685	30-39	labora	ongara	omoro	no	no		gaba	bunga		m	Acholi	Acholi	yes	Anglican/Protestant	2-Anglican/Protestant	qualification afther senior six	qualification afther senior six	informal employment	informal employment	-_	No f/i empl. / No data	no	no	married/cohabiting	married/cohabiting	monogamous	monogamous	from 1 to 4	from 1 to 4	2	Yes	6 to 9	6-9	iron	cement/brick	cement/brick	natural childbirth	1-natural childbirth	yes	yes	don't know	don't know / no data	no	1-no	no	no	from 2 to 5
728	12.9671	<20	kirombe	custom corner	Layibi division	yes	yes	ofonia	kirombe	custom corner	Layibi division	F	Acholi	Acholi	yes	Anglican/Protestant	2-Anglican/Protestant	no formal education	no formal education	not working	not working	-_	No f/i empl. / No data		no	single	No data	monogamous	monogamous	0	0	3 to 5	Yes	3 to 5	2-5	iron	cement/brick	cement/brick	caesarean section	2-caesarean section	yes	yes	don't know	don't know / no data	no	1-no		no	0
729	44.7507	40-49	tadang	bardege	bar dege division	yes	yes	akorokwe	otworolaya	oeyitino	Bungatira	m	Acholi	Acholi	yes	Catholic	1-Catholic	completed primary school	completed primary school	informal employment	informal employment	business/airdresser/design/artesan/mechanic/seller	business	yes	yes	married/cohabiting	married/cohabiting	monogamous	monogamous	from 1 to 4	from 1 to 4	6 to 9	Yes	more than 9	> 9	grass	earth/sand	earth/sand	natural childbirth	1-natural childbirth	no	no	no	no	yes	2-yes	no	no	> 5
730	36.2658	30-39	labongogali	pamuca	amuru	yes	yes	atiak	rock city	ludele	JEBEL	m	Acholi	Acholi	yes		5-Other / No data	completed senior four	completed senior four	informal employment	informal employment	-_	No f/i empl. / No data	yes	yes	married/cohabiting	married/cohabiting	monogamous	monogamous	from 1 to 4	from 1 to 4	3 to 5	Yes	more than 9	> 9	iron	cement/brick	cement/brick	natural childbirth	1-natural childbirth		no	no	no	yes	2-yes	no	no	from 2 to 5
731	46.989	40-49	langw duku	pangu	alero	yes	yes	langoro	langoro	pangu	alero	F	Acholi	Acholi	yes	Catholic	1-Catholic	no formal education	no formal education	informal employment	informal employment	business/airdresser/design/artesan/mechanic/seller	business	no	no	married/cohabiting	married/cohabiting	monogamous	monogamous	> 5	> 5	more than 9	Yes	3 to 5	2-5	grass	earth/sand	earth/sand	natural childbirth	1-natural childbirth	no	no	no	no	no	1-no		no	from 2 to 5
732	27.9753	20-29	toro kal	amuru	amuru	no	no		opolacen	lujoro ward	amuru	F	Acholi	Acholi	yes	Catholic	1-Catholic	no formal education	no formal education	peasant farmer	peasant farmer	-_	No f/i empl. / No data	no	no	married/cohabiting	married/cohabiting	monogamous	monogamous	from 1 to 4	from 1 to 4	6 to 9	Yes	3 to 5	2-5	grass	earth/sand	earth/sand	natural childbirth	1-natural childbirth	no	no	no	no	no	1-no		no	from 2 to 5
733	39.9836	30-39	pece	tegwana	Pece division	no	no		acholi bur	latanya		F	Acholi	Acholi	yes	Catholic	1-Catholic	no formal education	no formal education	peasant farmer	peasant farmer	-_	No f/i empl. / No data	no	no	married/cohabiting	married/cohabiting	monogamous	monogamous	0	0	6 to 9	Yes	6 to 9	6-9	grass	earth/sand	earth/sand	natural childbirth	1-natural childbirth	no	no	no	no	no	1-no		no	from 2 to 5
734	44.189	40-49	ogony	abwoch	Ongako	yes	yes	palenga	bat	kasubi	bar dege division	F	Acholi	Acholi	yes	Anglican/Protestant	2-Anglican/Protestant	no formal education	no formal education	peasant farmer	peasant farmer	-_	No f/i empl. / No data	no	no	married/cohabiting	married/cohabiting	polygamous	polygamous	from 1 to 4	from 1 to 4	6 to 9	Yes	3 to 5	2-5	grass	earth/sand	earth/sand	natural childbirth	1-natural childbirth	no	no	no	no	no	1-no	no	no	from 2 to 5
735	24.9753	20-29	pece	tegwana	Pece division	no	no		pece acoyo	acoyo	pece division	F	Acholi	Acholi	yes	Anglican/Protestant	2-Anglican/Protestant		No data	informal employment	informal employment	business/airdresser/design/artesan/mechanic/seller	business	no	no	married/cohabiting	married/cohabiting	monogamous	monogamous	from 1 to 4	from 1 to 4	6 to 9	Yes	3 to 5	2-5	grass	earth/sand	earth/sand	natural childbirth	1-natural childbirth	yes	yes	no	no	no	1-no	no	no	from 2 to 5
736	55.9945	50-59	olwal	giragira	lamogi	yes	yes	olwal	olwal	giragira	lamogi	F	Acholi	Acholi	yes	Other	5-Other / No data	no formal education	no formal education	peasant farmer	peasant farmer	-_	No f/i empl. / No data	no	no	widow/widowed	widow/widowed	polygamous	polygamous	from 1 to 4	from 1 to 4	6 to 9	Yes	3 to 5	2-5	grass	earth/sand	earth/sand	natural childbirth	1-natural childbirth	no	no	no	no	no	1-no	no	no	from 2 to 5
737	52.8301	50-59	pakiri	palema	lamogi	yes	yes	keyo	pakiri	palema	lamogi	m	Acholi	Acholi	yes	Catholic	1-Catholic	completed primary school	completed primary school	peasant farmer	peasant farmer	-_	No f/i empl. / No data	no	no	married/cohabiting	married/cohabiting	monogamous	monogamous	from 1 to 4	from 1 to 4	3 to 5	Yes	6 to 9	6-9	grass	earth/sand	earth/sand	natural childbirth	1-natural childbirth	no	no	no	no	no	1-no	no	no	from 2 to 5
738	56.9973	50-59	patuda	patuda	Layibi division	no	no		pawong	jingara	pabbo	F	Acholi	Acholi	yes	Pentecostal	3-Pentecostal	no formal education	no formal education	informal employment	informal employment	business/airdresser/design/artesan/mechanic/seller	business	no	no	married/cohabiting	married/cohabiting	monogamous	monogamous	> 5	> 5	6 to 9	Yes	6 to 9	6-9	grass	earth/sand	earth/sand	natural childbirth	1-natural childbirth	yes	yes	no	no	no	1-no		no	1
739	29.4877	20-29	obia highland	obia	Laroo division	yes	yes	lacek-ocot	lacek-ocot	paibwo	laguti	F	Acholi	Acholi	yes	Anglican/Protestant	2-Anglican/Protestant	completed primary school	completed primary school	peasant farmer	peasant farmer	-_	No f/i empl. / No data	no	no	married/cohabiting	married/cohabiting	polygamous	polygamous	> 5	> 5	3 to 5	Yes	6 to 9	6-9	grass	earth/sand	earth/sand	natural childbirth	1-natural childbirth	no	no	don't know	don't know / no data	no	1-no	no	no	from 2 to 5
740	34.2274	30-39	pece	vanguard	Pece division	no	no		pece	vanguard	Pece division	F	Acholi	Acholi	yes	Other	5-Other / No data	completed senior four	completed senior four	informal employment	informal employment	business/airdresser/design/artesan/mechanic/seller	business	no	no	married/cohabiting	married/cohabiting	polygamous	polygamous	from 1 to 4	from 1 to 4	3 to 5	Yes	2	2-5	grass	cement/brick	cement/brick	natural childbirth	1-natural childbirth	no	no		don't know / no data	no	1-no	no	no	1
741	34.4329	30-39	ongayi	okura	alero	yes	yes	alero	ongayi	okura	alero	F	Acholi	Acholi	yes	Catholic	1-Catholic	completed primary school	completed primary school	not working	not working	-_	No f/i empl. / No data	no	no	married/cohabiting	married/cohabiting	polygamous	polygamous	from 1 to 4	from 1 to 4	6 to 9	Yes	6 to 9	6-9	grass	earth/sand	earth/sand	natural childbirth	1-natural childbirth	no	no	no	no		3-don't know / no data	no	no	from 2 to 5
743	38.9863	30-39	alokolum	tochi	Ongako	yes	yes	alokolum	pagunu	pagunu		F	Acholi	Acholi	yes	Catholic	1-Catholic	no formal education	no formal education	peasant farmer	peasant farmer	-_	No f/i empl. / No data	no	no	married/cohabiting	married/cohabiting	polygamous	polygamous	from 1 to 4	from 1 to 4	more than 9	Yes	6 to 9	6-9	grass	earth/sand	earth/sand	natural childbirth	1-natural childbirth	no	no	no	no	no	1-no		no	from 2 to 5
744	66.5233	>=60	wii aworanga	patuda	Layibi division	no	no		pangenya	muyama		F	Acholi	Acholi	yes	Catholic	1-Catholic	no formal education	no formal education	peasant farmer	peasant farmer	-_	No f/i empl. / No data	no	no	widow/widowed	widow/widowed	polygamous	polygamous	> 5	> 5	3 to 5	Yes	6 to 9	6-9	grass	earth/sand	earth/sand	natural childbirth	1-natural childbirth	yes	yes	no	no	no	1-no		no	from 2 to 5
745	51.4685	50-59	gombo	alokolum	Ongako	yes	yes	alokolum	bwobo	alokolum	Ongako	F	Acholi	Acholi	yes	Catholic	1-Catholic	completed primary school	completed primary school	peasant farmer	peasant farmer	-_	No f/i empl. / No data	no	no	divorced/separated	divorced/separated	polygamous	polygamous	0	0	6 to 9	Yes	6 to 9	6-9	grass	earth/sand	earth/sand	natural childbirth	1-natural childbirth	no	no	no	no	no	1-no		no	from 2 to 5
746	51.8137	50-59	toncwing	pupwonya	atiak	yes	yes	atiak	toncwing	pupwonya	atiak	F	Acholi	Acholi	yes	Anglican/Protestant	2-Anglican/Protestant	completed primary school	completed primary school	peasant farmer	peasant farmer	-_	No f/i empl. / No data	no	no	widow/widowed	widow/widowed		single / no data	from 1 to 4	from 1 to 4	6 to 9	Yes	6 to 9	6-9	grass	earth/sand	earth/sand	natural childbirth	1-natural childbirth	no	no	no	no	no	1-no		no	from 2 to 5
747	63.5014	>=60	kaliokuta	okuta		no	no		alero	kati	alero	F	Acholi	Acholi	yes	Catholic	1-Catholic	no formal education	no formal education	peasant farmer	peasant farmer	-_	No f/i empl. / No data	no	no	widow/widowed	widow/widowed	polygamous	polygamous	from 1 to 4	from 1 to 4	6 to 9	Yes	3 to 5	2-5	grass	earth/sand	earth/sand	natural childbirth	1-natural childbirth	no	no	no	no	yes	2-yes		no	1
748	27.263	20-29	angwee	lalol	anaka	no	no		senior quarers	angwee	anaka	F	Acholi	Acholi	yes	Anglican/Protestant	2-Anglican/Protestant	completed senior four	completed senior four	formal employment	1-formal employment	-_	No f/i empl. / No data	no	no	single	No data	monogamous	monogamous	from 1 to 4	from 1 to 4	6 to 9	Yes	6 to 9	6-9	iron	cement/brick	cement/brick	natural childbirth	1-natural childbirth	no	no	no	no	yes	2-yes		no	from 2 to 5
749	38.7836	30-39	ludero	binya	LUDERO	no	no		ludera	patato	odek	F	Acholi	Acholi	yes	Catholic	1-Catholic	completed primary school	completed primary school	peasant farmer	peasant farmer	-_	No f/i empl. / No data	no	no	married/cohabiting	married/cohabiting	polygamous	polygamous	> 5	> 5	more than 9	Yes	more than 9	> 9	grass	earth/sand	earth/sand	natural childbirth	1-natural childbirth	no	no	no	no	no	1-no		no	from 2 to 5
750	30.4438	30-39	kati kati	oitino	Bungatira	no	no		bugambo	bugambo	hoima	F	Acholi	Acholi	yes	Catholic	1-Catholic	no formal education	no formal education	informal employment	informal employment	business/airdresser/design/artesan/mechanic/seller	business	no	no	single	No data	polygamous	polygamous	from 1 to 4	from 1 to 4	3 to 5	Yes	more than 9	> 9	iron	cement/brick	cement/brick	natural childbirth	1-natural childbirth	no	no	no	no	no	1-no	no	no	from 2 to 5
751	30.6795	30-39	ilodo	bar	ngai	yes	yes	abok	abok	bar	ngai	m	Lango	Lango	no	Anglican/Protestant	2-Anglican/Protestant	completed primary school	completed primary school	informal employment	informal employment	business/airdresser/design/artesan/mechanic/seller	business	no	no	married/cohabiting	married/cohabiting	polygamous	polygamous	> 5	> 5	3 to 5	Yes	6 to 9	6-9	grass	earth/sand	earth/sand	natural childbirth	1-natural childbirth	yes	yes	don't know	don't know / no data	no	1-no		no	from 2 to 5
752	61.8247	>=60	seven corner	lacor	lamogi	yes	yes	alokolum	alokolum	alokolum	Ongako	F	Acholi	Acholi	yes	Catholic	1-Catholic	no formal education	no formal education	peasant farmer	peasant farmer	-_	No f/i empl. / No data	no	no	married/cohabiting	married/cohabiting	polygamous	polygamous	from 1 to 4	from 1 to 4	6 to 9	Yes	6 to 9	6-9	grass	earth/sand	earth/sand	natural childbirth	1-natural childbirth	no	no	no	no	no	1-no		no	from 2 to 5
753	23.526	20-29	senior quarter		lalogi	no	no		nyoniloia	kelviaa		F	Acholi	Acholi	yes	Pentecostal	3-Pentecostal	qualification afther senior six	qualification afther senior six	formal employment	1-formal employment	-_	No f/i empl. / No data	no	no	single	single		single / no data	0	0	1	Yes	3 to 5	2-5	iron	cement/brick	cement/brick	natural childbirth	1-natural childbirth	no	no	no	no	yes	2-yes		no	from 2 to 5
755	32.1808	30-39	kirombe	alokolum	Layibi division	no	no		anyang	apwo	purongo	m	Acholi	Acholi	yes	Anglican/Protestant	2-Anglican/Protestant	no formal education	no formal education	peasant farmer	peasant farmer	-_	No f/i empl. / No data	no	no	married/cohabiting	married/cohabiting	monogamous	monogamous	from 1 to 4	from 1 to 4	6 to 9	Yes	6 to 9	6-9	grass	earth/sand	earth/sand	natural childbirth	1-natural childbirth	no	no	don't know	don't know / no data	don't know	3-don't know / no data	no	no	from 2 to 5
756	48.9945	40-49	goma	goma	goma	yes	yes	goma	koch goma	koch goma	goma	F	Acholi	Acholi	yes	Catholic	1-Catholic	no formal education	no formal education	peasant farmer	peasant farmer	-_	No f/i empl. / No data	no	no	single	single		single / no data	from 1 to 4	from 1 to 4	more than 9	Yes	3 to 5	2-5	grass	earth/sand	earth/sand	natural childbirth	1-natural childbirth	no	no	no	no		3-don't know / no data		no	1
757	37.9863	30-39	kati kati	alokolum	Ongako	yes	yes	acholibur	acholibur	acholibur	acholibur	F	Acholi	Acholi	yes	Catholic	1-Catholic	no formal education	no formal education	peasant farmer	peasant farmer	-_	No f/i empl. / No data	no	no	single	single		single / no data	> 5	> 5	3 to 5	Yes	more than 9	> 9	grass	earth/sand	earth/sand	natural childbirth	1-natural childbirth	yes	yes	no	no	no	1-no		no	1
758	43.6466	40-49	penje	penje	PENJE	no	no		anaka	patiya	anaka	F	Acholi	Acholi	yes	Catholic	1-Catholic	no formal education	no formal education	peasant farmer	peasant farmer	-_	No f/i empl. / No data	no	no	married/cohabiting	married/cohabiting	polygamous	polygamous	from 1 to 4	from 1 to 4	6 to 9	Yes	more than 9	> 9	grass	earth/sand	earth/sand	natural childbirth	1-natural childbirth	no	no	no	no	no	1-no		no	1
759	43.6329	40-49	lukwee		lamogi	yes	yes	opit	minja	gemu	lalogi	F	Acholi	Acholi	yes	Catholic	1-Catholic	no formal education	no formal education	peasant farmer	peasant farmer	-_	No f/i empl. / No data	no	no	married/cohabiting	married/cohabiting	monogamous	monogamous	> 5	> 5	2	Yes	3 to 5	2-5	grass	earth/sand	earth/sand	natural childbirth	1-natural childbirth	no	no	no	no	no	1-no		no	1
760	35.0411	30-39	kigumba	kigumba	kigumba	no	no	bweyale	bweyale	kichwabugingo	kiryandongo	F	Acholi	Acholi	yes	Anglican/Protestant	2-Anglican/Protestant	completed senior four	completed senior four	formal employment	1-formal employment	-_	No f/i empl. / No data	no	no	divorced/separated	divorced/separated	polygamous	polygamous	from 1 to 4	from 1 to 4	3 to 5	Yes	6 to 9	6-9	grass	earth/sand	earth/sand	natural childbirth	1-natural childbirth	no	no	no	no	no	1-no	no	no	from 2 to 5
761	65.5973	>=60	kalanga	amar	koch goma	yes	yes	koch goma	kalanga	amar	koch goma	m	Acholi	Acholi	yes	Catholic	1-Catholic	completed primary school	completed primary school	peasant farmer	peasant farmer	-_	No f/i empl. / No data	no	no	married/cohabiting	married/cohabiting	monogamous	monogamous	from 1 to 4	from 1 to 4	6 to 9	Yes	6 to 9	6-9	grass	earth/sand	earth/sand	natural childbirth	1-natural childbirth	yes	yes	no	no	no	1-no	no	no	> 5
762	42.6438	40-49	patiko	pabwo	Bungatira	yes	yes	lopye	patiko	pabwo	Bungatira	F	Acholi	Acholi	yes	Anglican/Protestant	2-Anglican/Protestant	no formal education	no formal education	peasant farmer	peasant farmer	-_	No f/i empl. / No data	no	no	married/cohabiting	married/cohabiting	polygamous	polygamous	> 5	> 5	3 to 5	Yes	3 to 5	2-5	grass	earth/sand	earth/sand	natural childbirth	1-natural childbirth	no	no	no	no	no	1-no		no	1
763	35.9836	30-39	anaka	paduny	anaka	yes	yes	koro	bwobo	pangu	alero	F	Acholi	Acholi	yes	Catholic	1-Catholic	no formal education	no formal education	peasant farmer	peasant farmer	-_	No f/i empl. / No data	no	no	married/cohabiting	married/cohabiting	polygamous	polygamous	from 1 to 4	from 1 to 4	6 to 9	Yes	6 to 9	6-9	grass	earth/sand	earth/sand	natural childbirth	1-natural childbirth	no	no	don't know	don't know / no data	don't know	3-don't know / no data		no	1
764	32.0767	30-39	purongo	parwec	purongo	yes	yes	purongo	purongo	parwec	purongo	m	Acholi	Acholi	yes	Anglican/Protestant	2-Anglican/Protestant	completed senior four	completed senior four	formal employment	1-formal employment	soldier/police/ security guard/soldier/guardian	soldier	yes	yes	married/cohabiting	married/cohabiting	polygamous	polygamous	from 1 to 4	from 1 to 4	6 to 9	Yes	6 to 9	6-9	grass	earth/sand	earth/sand	natural childbirth	1-natural childbirth	no	no	no	no	no	1-no	yes	yes	from 2 to 5
765	49.9205	40-49	abok	ajerijeri	ABOK	yes	yes	abok	abok	ajerijeri	abok	m	Lango	Lango	no	Catholic	1-Catholic	completed primary school	completed primary school	peasant farmer	peasant farmer	-_	No f/i empl. / No data	no	no	married/cohabiting	married/cohabiting	monogamous	monogamous	> 5	> 5	3 to 5	Yes	6 to 9	6-9	grass	earth/sand	earth/sand	natural childbirth	1-natural childbirth	no	no	don't know	don't know / no data	no	1-no	no	no	from 2 to 5
766	38.9616	30-39	pabbo	gaya	pabbo	yes	yes	pabbo	bardege	bardege	bar dege division	F	Acholi	Acholi	yes	Catholic	1-Catholic	completed senior four	completed senior four	formal employment	1-formal employment	-_	No f/i empl. / No data	no	no	single	single		single / no data	0	0	6 to 9	Yes	more than 9	> 9	grass	earth/sand	earth/sand	natural childbirth	1-natural childbirth	no	no	no	no	no	1-no	no	no	from 2 to 5
767	14.9945	<20	abuya	patuda	Ongako	no	no		peyo	onyona	Ongako	m	Acholi	Acholi	yes	Catholic	1-Catholic	no formal education	no formal education	not working	not working	-_	No f/i empl. / No data	no	no	single	No data	monogamous	monogamous	0	0	6 to 9	Yes	6 to 9	6-9	grass	earth/sand	earth/sand	natural childbirth	1-natural childbirth		no	don't know	don't know / no data	no	1-no	no	no	0
768	37.9863	30-39	abunga	patuda	Ongako		no		peyo	onyona	Ongako	F	Acholi	Acholi	yes	Catholic	1-Catholic	no formal education	no formal education	peasant farmer	peasant farmer	-_	No f/i empl. / No data	no	no	married/cohabiting	married/cohabiting	polygamous	polygamous	> 5	> 5	3 to 5	Yes	6 to 9	6-9	grass	earth/sand	earth/sand	don't know	3-don't know / no data	yes	yes	don't know	don't know / no data		3-don't know / no data	no	no	1
769	47.9041	40-49	amilobo	patuda	Ongako	no	no		kweyo	ongako	Ongako	F	Acholi	Acholi	yes	Catholic	1-Catholic	completed senior four	completed senior four	not working	not working	-_	No f/i empl. / No data	no	no	widow/widowed	widow/widowed	monogamous	monogamous	from 1 to 4	from 1 to 4	6 to 9	Yes	more than 9	> 9	iron	cement/brick	cement/brick	natural childbirth	1-natural childbirth	yes	yes	no	no	no	1-no		no	1
770	32.9836	30-39	pece	tegwana	Pece division	no	no		nakawa	nakawa	nakawa	F	Acholi	Acholi	yes	Catholic	1-Catholic	no formal education	no formal education	peasant farmer	peasant farmer	-_	No f/i empl. / No data	no	no	widow/widowed	widow/widowed	polygamous	polygamous	from 1 to 4	from 1 to 4	6 to 9	Yes	3 to 5	2-5	iron	cement/brick	cement/brick	natural childbirth	1-natural childbirth	no	no	don't know	don't know / no data	no	1-no	no	no	from 2 to 5
771	55.9973	50-59	loyoboo	angaya	paicho	yes	yes	unyama	loyoboo	angaya	paicho	F	Acholi	Acholi	yes	Catholic	1-Catholic	no formal education	no formal education	peasant farmer	peasant farmer	-_	No f/i empl. / No data	no	no	widow/widowed	widow/widowed	polygamous	polygamous	> 5	> 5	6 to 9	Yes		0-1	grass	earth/sand	earth/sand	natural childbirth	1-natural childbirth	no	no	don't know	don't know / no data	no	1-no	no	no	from 2 to 5
772	12.5342	<20	pabbo	kal	pabbo	yes	yes	pabbo	pabbo	kal	pabbo	m	Acholi	Acholi	yes	Catholic	1-Catholic	completed primary school	completed primary school	not working	not working	-_	No f/i empl. / No data	no	no	single	single		single / no data	0	0	2	Yes	3 to 5	2-5	iron	cement/brick	cement/brick	caesarean section	2-caesarean section	no	no	no	no	don't know	3-don't know / no data	no	no	0
773	36.1918	30-39	corner	kal-umu	paicho	yes	yes	lamunu	loi-bede	mura	padibe	F	Acholi	Acholi	yes	Anglican/Protestant	2-Anglican/Protestant	completed senior four	completed senior four	formal employment	1-formal employment	teacher	teacher	no	no	divorced/separated	divorced/separated	polygamous	polygamous	from 1 to 4	from 1 to 4	6 to 9	Yes	more than 9	> 9	grass	earth/sand	earth/sand	don't know	3-don't know / no data	no	no	don't know	don't know / no data	yes	2-yes	no	no	from 2 to 5
774	31.9836	30-39	forgod	forgod	bar dege division	no	no		anaka	nwoya	anaka	F	Acholi	Acholi	yes	Catholic	1-Catholic	no formal education	no formal education	peasant farmer	peasant farmer	-_	No f/i empl. / No data	no	no	married/cohabiting	married/cohabiting	polygamous	polygamous	from 1 to 4	from 1 to 4	6 to 9	Yes	6 to 9	6-9	grass	earth/sand	earth/sand	natural childbirth	1-natural childbirth	no	no	don't know	don't know / no data	yes	2-yes		no	1
775	53.4986	50-59	palenga	atyang	lakwana	yes	yes	palenga	bardege	bardege	bar dege division	F	Acholi	Acholi	yes	Catholic	1-Catholic	completed primary school	completed primary school	peasant farmer	peasant farmer	-_	No f/i empl. / No data	no	no	married/cohabiting	married/cohabiting	polygamous	polygamous	> 5	> 5	6 to 9	Yes	more than 9	> 9	grass	earth/sand	earth/sand	natural childbirth	1-natural childbirth	yes	yes	no	no	no	1-no		no	from 2 to 5
776	60.0027	>=60	lacor	patuda	kilak	yes	yes	lacor	lacor	patuda	kilak	F	Acholi	Acholi	yes	Catholic	1-Catholic	no formal education	no formal education	peasant farmer	peasant farmer	-_	No f/i empl. / No data	no	no	widow/widowed	widow/widowed	monogamous	monogamous	> 5	> 5	more than 9	Yes	more than 9	> 9	grass	earth/sand	earth/sand	natural childbirth	1-natural childbirth	no	no	no	no	no	1-no		no	from 2 to 5
777	43.9918	40-49	cereleno	layibi	gulu municipality	no	no		awach	awach	awach	m	Acholi	Acholi	yes	Catholic	1-Catholic	qualification afther senior six	qualification afther senior six	informal employment	informal employment	-_	No f/i empl. / No data	no	no	married/cohabiting	married/cohabiting	monogamous	monogamous	from 1 to 4	from 1 to 4	6 to 9	Yes	more than 9	> 9	iron	cement/brick	cement/brick	natural childbirth	1-natural childbirth	no	no	no	no	yes	2-yes	no	no	from 2 to 5
778	39.5288	30-39	layibi godown	techo	Layibi division	yes	yes	koro abili	anaka	paduny	anaka	F	Acholi	Acholi	yes	Pentecostal	3-Pentecostal	completed primary school	completed primary school	informal employment	informal employment	taylor	taylor	no	no	married/cohabiting	married/cohabiting	monogamous	monogamous	from 1 to 4	from 1 to 4	3 to 5	Yes	3 to 5	2-5	grass	earth/sand	earth/sand	natural childbirth	1-natural childbirth	no	no	no	no	no	1-no		no	from 2 to 5
779	55.5918	50-59	obia west	forgod	bar dege division	no	no		lacor	patuda	Layibi division	F	Acholi	Acholi	yes	Catholic	1-Catholic	completed primary school	completed primary school	peasant farmer	peasant farmer	-_	No f/i empl. / No data	no	no	married/cohabiting	married/cohabiting	polygamous	polygamous	> 5	> 5	3 to 5	Yes	6 to 9	6-9	grass	earth/sand	earth/sand	natural childbirth	1-natural childbirth	yes	yes	don't know	don't know / no data	don't know	3-don't know / no data	no	no	1
780	33.9315	30-39	koro	labwoch	koro	yes	yes	koro abili	koro	abwoch	koro	F	Acholi	Acholi	yes	Catholic	1-Catholic	no formal education	no formal education	informal employment	informal employment	-_	No f/i empl. / No data	no	no	widow/widowed	widow/widowed	polygamous	polygamous	> 5	> 5	6 to 9	Yes	3 to 5	2-5	grass	earth/sand	earth/sand	natural childbirth	1-natural childbirth	no	no	don't know	don't know / no data	don't know	3-don't know / no data	no	no	from 2 to 5
781	49.5507	40-49	panguu	panguu	alero	yes	yes	alokolum	panguu	panguu	alero	F	Acholi	Acholi	yes	Catholic	1-Catholic		No data	peasant farmer	peasant farmer	-_	No f/i empl. / No data	no	no	married/cohabiting	married/cohabiting	polygamous	polygamous	from 1 to 4	from 1 to 4	more than 9	Yes	more than 9	> 9	grass	earth/sand	earth/sand	natural childbirth	1-natural childbirth	yes	yes	no	no	no	1-no	no	no	from 2 to 5
782	30.3205	30-39	kirombe	techo	Layibi division	yes	yes	parabongo	layoboo	unyama	unyama	F	Acholi	Acholi	yes	Catholic	1-Catholic	no formal education	no formal education	peasant farmer	peasant farmer	-_	No f/i empl. / No data	no	no	married/cohabiting	married/cohabiting	polygamous	polygamous	from 1 to 4	from 1 to 4	3 to 5	Yes	3 to 5	2-5	grass	earth/sand	earth/sand	natural childbirth	1-natural childbirth	no	no	don't know	don't know / no data	don't know	3-don't know / no data		no	1
783	45.0521	40-49	panguu	panguu	alero	yes	yes	opit	edubu	lalogi	lalogi	F	Acholi	Acholi	yes	Catholic	1-Catholic	no formal education	no formal education	peasant farmer	peasant farmer	-_	No f/i empl. / No data	no	no	married/cohabiting	married/cohabiting	polygamous	polygamous	> 5	> 5	6 to 9	Yes	more than 9	> 9	grass	earth/sand	earth/sand	natural childbirth	1-natural childbirth	no	no	no	no	no	1-no		no	> 5
784	36.6	30-39	unyama	pagwelo	unyama	yes	yes	unyama	lapeta	pagwelo	unyama	F	Acholi	Acholi	yes	Catholic	1-Catholic	no formal education	no formal education	peasant farmer	peasant farmer	-_	No f/i empl. / No data	no	no	married/cohabiting	married/cohabiting	monogamous	monogamous	> 5	> 5	3 to 5	Yes	more than 9	> 9	grass	earth/sand	earth/sand	natural childbirth	1-natural childbirth	no	no	no	no	no	1-no	no	no	from 2 to 5
785	69.7151	>=60	palenga	palenga	bobi		no		moyip	cheliddi west	gulu municipality	F	Madi	Other / no data	no	Catholic	1-Catholic	completed senior four	completed senior four	formal employment	1-formal employment	engeneer/lab technitian/nurse/office/social worker/researcher/journalist	engeneer	no	no	widow/widowed	widow/widowed	monogamous	monogamous	> 5	> 5	6 to 9	Yes	6 to 9	6-9	grass	earth/sand	earth/sand	natural childbirth	1-natural childbirth	no	no	no	no	no	1-no		no	1
786	57.0027	50-59	langol	lo pinii	Ongako	no	no		laguli	ongako	kampala	F	Acholi	Acholi	yes	Catholic	1-Catholic	no formal education	no formal education	peasant farmer	peasant farmer	-_	No f/i empl. / No data	no	no	widow/widowed	widow/widowed		single / no data	from 1 to 4	from 1 to 4	more than 9	Yes	more than 9	> 9	grass	earth/sand	earth/sand	natural childbirth	1-natural childbirth	no	no	no	no	no	1-no		no	from 2 to 5
787	41.9918	40-49	olwo	pagumu	alero	yes	yes	alokolum	alero	labara	alero	F	Acholi	Acholi	yes	Catholic	1-Catholic	no formal education	no formal education	peasant farmer	peasant farmer	-_	No f/i empl. / No data	no	no	married/cohabiting	married/cohabiting	polygamous	polygamous	from 1 to 4	from 1 to 4	more than 9	Yes	6 to 9	6-9	grass	earth/sand	earth/sand	natural childbirth	1-natural childbirth	no	no	no	no	no	1-no		no	from 2 to 5
788	46.0274	40-49	pece	pawonge	gulu municipality	no	no		pece	pawonge	gulu municipality	F	Acholi	Acholi	yes	Catholic	1-Catholic	completed primary school	completed primary school	peasant farmer	peasant farmer	-_	No f/i empl. / No data	no	no	single	single		single / no data	from 1 to 4	from 1 to 4	more than 9	Yes	more than 9	> 9	grass	earth/sand	earth/sand	natural childbirth	1-natural childbirth	no	no	no	no	no	1-no		no	from 2 to 5
789	29.9836	20-29	aworanga	patuda	Ongako	yes	yes	bobi	aworanga	patuda	Ongako	m	Acholi	Acholi	yes	Catholic	1-Catholic	completed primary school	completed primary school	formal employment	1-formal employment	business/airdresser/design/artesan/mechanic/seller	business	no	no	married/cohabiting	married/cohabiting	monogamous	monogamous	from 1 to 4	from 1 to 4	6 to 9	Yes	6 to 9	6-9	grass	earth/sand	earth/sand	natural childbirth	1-natural childbirth	no	no	no	no	no	1-no	no	no	> 5
790	36.6192	30-39	alokolum	ongako	Ongako	yes	yes	alokolum	alokolum	ongako	Ongako	F	Acholi	Acholi	yes	Catholic	1-Catholic	no formal education	no formal education	peasant farmer	peasant farmer	-_	No f/i empl. / No data	no	no	single	single		single / no data	from 1 to 4	from 1 to 4	2	Yes	3 to 5	2-5	grass	earth/sand	earth/sand	natural childbirth	1-natural childbirth	no	no	no	no	no	1-no		no	1
791	40.9918	40-49	obia west	forgod	bar dege division	no	no		atiaro	palocha	atiak	F	Acholi	Acholi	yes	Catholic	1-Catholic	no formal education	no formal education	informal employment	informal employment	-_	No f/i empl. / No data	no	no	widow/widowed	widow/widowed		single / no data	from 1 to 4	from 1 to 4	3 to 5	Yes	3 to 5	2-5	grass	earth/sand	earth/sand	natural childbirth	1-natural childbirth	no	no	no	no	no	1-no		no	from 2 to 5
792	35.4877	30-39	talugali	palenga	pajule	no	no		apariji	tolon council		F	Lango	Lango	no	Catholic	1-Catholic	completed primary school	completed primary school	informal employment	informal employment	taylor	taylor	no	no	married/cohabiting	married/cohabiting	monogamous	monogamous	from 1 to 4	from 1 to 4	6 to 9	Yes	more than 9	> 9	iron	cement/brick	cement/brick	natural childbirth	1-natural childbirth	yes	yes	no	no	no	1-no		no	from 2 to 5
793	43.9918	40-49	anymo town	anymo town	Ongako	yes	yes	alokolum	koch goma	alwee	koch goma	F	Acholi	Acholi	yes	Catholic	1-Catholic	no formal education	no formal education	peasant farmer	peasant farmer	-_	No f/i empl. / No data	no	no	widow/widowed	widow/widowed		single / no data	from 1 to 4	from 1 to 4	more than 9	Yes	more than 9	> 9	grass	earth/sand	earth/sand	natural childbirth	1-natural childbirth	no	no	don't know	don't know / no data	no	1-no		no	from 2 to 5
794	43.589	40-49	layibi	techo	Layibi division	no	no		koro		koro	F	Acholi	Acholi	yes	Catholic	1-Catholic	completed primary school	completed primary school	peasant farmer	peasant farmer	-_	No f/i empl. / No data	no	no	married/cohabiting	married/cohabiting	monogamous	monogamous	> 5	> 5	6 to 9	Yes	more than 9	> 9	grass	earth/sand	earth/sand	natural childbirth	1-natural childbirth	no	no	no	no	no	1-no		no	from 2 to 5
795	51.663	50-59	kati kati	oitino	bar dege division	yes	yes	awee	kati kati	oitimo	Bungatira	F	Acholi	Acholi	yes	Catholic	1-Catholic	no formal education	no formal education	peasant farmer	peasant farmer	-_	No f/i empl. / No data	no	no	widow/widowed	widow/widowed		single / no data	> 5	> 5	more than 9	Yes	3 to 5	2-5	grass	earth/sand	earth/sand	natural childbirth	1-natural childbirth	no	no	no	no	no	1-no		no	from 2 to 5
796	30.274	30-39	aworanga	patuda	Ongako	yes	yes	palenga	layibi	layibi	Layibi division	m	Acholi	Acholi	yes	Catholic	1-Catholic	completed primary school	completed primary school	peasant farmer	peasant farmer	-_	No f/i empl. / No data	no	no	married/cohabiting	married/cohabiting	monogamous	monogamous	from 1 to 4	from 1 to 4	3 to 5	Yes	6 to 9	6-9	grass	earth/sand	earth/sand	natural childbirth	1-natural childbirth		no	don't know	don't know / no data	don't know	3-don't know / no data	no	no	from 2 to 5
797	49.9973	40-49	coo pee	punana	Bungatira	yes	yes	lukole	bungatira	bungitira	Bungatira	F	Acholi	Acholi	yes	Anglican/Protestant	2-Anglican/Protestant	no formal education	no formal education	peasant farmer	peasant farmer	-_	No f/i empl. / No data	no	no	single	single		single / no data	> 5	> 5	6 to 9	Yes	6 to 9	6-9	grass	earth/sand	earth/sand	natural childbirth	1-natural childbirth	no	no	don't know	don't know / no data	don't know	3-don't know / no data		no	from 2 to 5
798	34.0849	30-39	layibi	techo	Layibi division	no	no		layibi	techo	Layibi division	F		Other / no data	no	Pentecostal	3-Pentecostal	no formal education	no formal education	peasant farmer	peasant farmer	-_	No f/i empl. / No data	no	no	divorced/separated	divorced/separated	polygamous	polygamous	from 1 to 4	from 1 to 4	more than 9	Yes	more than 9	> 9	grass	earth/sand	earth/sand	natural childbirth	1-natural childbirth	no	no	don't know	don't know / no data	no	1-no	no	no	from 2 to 5
799	33.1973	30-39	iki iki	iki iki	iki iki	no	no		mbende	kiyuni	kiyuni	F	other	Other / no data	no	Muslim	4-Muslim	completed primary school	completed primary school	informal employment	informal employment	business/airdresser/design/artesan/mechanic/seller	business	no	no	married/cohabiting	married/cohabiting	polygamous	polygamous	from 1 to 4	from 1 to 4	3 to 5	Yes	3 to 5	2-5	iron	cement/brick	cement/brick	natural childbirth	1-natural childbirth	yes	yes	don't know	don't know / no data	don't know	3-don't know / no data	no	no	> 5
800	37.0027	30-39	kati kati	oitino	Bungatira	no	no		kati kati	oitimo	Bungatira	m	Acholi	Acholi	yes	Catholic	1-Catholic	completed primary school	completed primary school	informal employment	informal employment	driver	1-driver	no	no	married/cohabiting	married/cohabiting	polygamous	polygamous	> 5	> 5	2	Yes	0	0-1	grass	earth/sand	earth/sand	natural childbirth	1-natural childbirth	yes	yes	no	no	no	1-no	no	no	> 5
801	49.011	40-49	labem	coo-rom	koch goma	no	no		kweng kliya	awech	paicho	F	Acholi	Acholi	yes	Catholic	1-Catholic	no formal education	no formal education	not working	not working	-_	No f/i empl. / No data	no	no	married/cohabiting	married/cohabiting	monogamous	monogamous	> 5	> 5	6 to 9	Yes	6 to 9	6-9	grass	earth/sand	earth/sand	natural childbirth	1-natural childbirth	yes	yes	no	no	no	1-no	no	no	from 2 to 5
802	51.6932	50-59	obia west	forgod	bar dege division	yes	yes	karuma	cubu	acoyo	Pece division	F	Acholi	Acholi	yes	Anglican/Protestant	2-Anglican/Protestant	completed primary school	completed primary school	informal employment	informal employment	business/airdresser/design/artesan/mechanic/seller	business	no	no	married/cohabiting	married/cohabiting	polygamous	polygamous	from 1 to 4	from 1 to 4	6 to 9	Yes	6 to 9	6-9	grass	earth/sand	earth/sand	natural childbirth	1-natural childbirth	no	no	no	no	no	1-no	no	no	from 2 to 5
803	47.674	40-49	obia east	forgod	bar dege division	no	no		kati kati	pukune	lamogi	F	Acholi	Acholi	yes	Catholic	1-Catholic	qualification afther senior six	qualification afther senior six	formal employment	1-formal employment	engeneer/lab technitian/nurse/office/social worker/researcher/journalist	engeneer	no	no	married/cohabiting	married/cohabiting	monogamous	monogamous	from 1 to 4	from 1 to 4	6 to 9	Yes	3 to 5	2-5	iron	cement/brick	cement/brick	natural childbirth	1-natural childbirth	no	no	no	no	no	1-no	no	no	1
804	63.2767	>=60	obia east	forgod	bar dege division	no	no		kati kibogi	kal	atiak	m	Acholi	Acholi	yes	Catholic	1-Catholic	qualification afther senior six	qualification afther senior six	formal employment	1-formal employment	teacher	teacher	no	no	married/cohabiting	married/cohabiting	monogamous	monogamous	from 1 to 4	from 1 to 4	6 to 9	Yes	3 to 5	2-5	grass	earth/sand	earth/sand	natural childbirth	1-natural childbirth	no	no	no	no	no	1-no	no	no	from 2 to 5
805	51.011	50-59	lacor centre	patuda	Layibi division	no	no		oyinya	panyabono	alero	F	Acholi	Acholi	yes	Catholic	1-Catholic	no formal education	no formal education	not working	not working	-_	No f/i empl. / No data	no	no	married/cohabiting	married/cohabiting	monogamous	monogamous	> 5	> 5	6 to 9	Yes	3 to 5	2-5	grass	earth/sand	earth/sand	natural childbirth	1-natural childbirth	no	no	no	no	no	1-no	no	no	1
806	34.3288	30-39	toro	toro kal	amuru	yes	yes	amuru kwee	okora	pulure	lamogi	m	Acholi	Acholi	yes	Catholic	1-Catholic	no formal education	no formal education	not working	not working	-_	No f/i empl. / No data	no	no	married/cohabiting	married/cohabiting	monogamous	monogamous	from 1 to 4	from 1 to 4	more than 9	Yes	3 to 5	2-5	grass	earth/sand	earth/sand	natural childbirth	1-natural childbirth	yes	yes	no	no	no	1-no	no	no	from 2 to 5
807	57.0164	50-59	agwee	agwee	Laroo division	yes	yes	unyama	loyoboo	angaya	paicho	F	Acholi	Acholi	yes	Catholic	1-Catholic	completed primary school	completed primary school	not working	not working	-_	No f/i empl. / No data	no	no	widow/widowed	widow/widowed	monogamous	monogamous	from 1 to 4	from 1 to 4	6 to 9	Yes	6 to 9	6-9	grass	earth/sand	earth/sand	natural childbirth	1-natural childbirth	yes	yes	no	no	no	1-no	no	no	from 2 to 5
808	57.0164	50-59	pida laroo	kal	Ongako	yes	yes	ongako	pida laroo	kal	Ongako	F	Acholi	Acholi	yes	Catholic	1-Catholic	completed primary school	completed primary school	not working	not working	-_	No f/i empl. / No data	no	no	widow/widowed	widow/widowed	monogamous	monogamous	> 5	> 5	6 to 9	Yes	3 to 5	2-5	grass	earth/sand	earth/sand	natural childbirth	1-natural childbirth	no	no	no	no	no	1-no	no	no	from 2 to 5
809	40.3589	40-49	opidi		Ongako	yes	yes	koch goma	eldonet	eldonet	eldonet	F	Acholi	Acholi	yes	Catholic	1-Catholic	completed primary school	completed primary school	not working	not working	-_	No f/i empl. / No data	no	no	widow/widowed	widow/widowed	polygamous	polygamous	from 1 to 4	from 1 to 4	6 to 9	Yes	3 to 5	2-5	iron	cement/brick	cement/brick	natural childbirth	1-natural childbirth	yes	yes	no	no	no	1-no	no	no	from 2 to 5
810	40.1096	40-49	layibi		Layibi division	no	no		cuda	patuda	Ongako	F	Acholi	Acholi	yes	Catholic	1-Catholic	completed primary school	completed primary school	not working	not working	-_	No f/i empl. / No data	no	no	widow/widowed	widow/widowed	polygamous	polygamous	from 1 to 4	from 1 to 4	3 to 5	Yes	3 to 5	2-5	grass	earth/sand	earth/sand	caesarean section	2-caesarean section	yes	yes	no	no	no	1-no	no	no	from 2 to 5
811	28.9973	20-29	layibi godown	techo	Layibi division	no	no		abili nino	lajok odong	Ongako	F	Acholi	Acholi	yes	Catholic	1-Catholic	completed primary school	completed primary school	not working	not working	-_	No f/i empl. / No data	no	no	widow/widowed	widow/widowed	polygamous	polygamous	> 5	> 5	3 to 5	Yes	3 to 5	2-5	grass	earth/sand	earth/sand	natural childbirth	1-natural childbirth	yes	yes	no	no	no	1-no	no	no	from 2 to 5
812	52.4	50-59	alokolum	alokolum	Ongako		no		olwiyo	patuda	purongo	m	Acholi	Acholi	yes	Catholic	1-Catholic	completed primary school	completed primary school	not working	not working	-_	No f/i empl. / No data	no	no	married/cohabiting	married/cohabiting	monogamous	monogamous	> 5	> 5	3 to 5	Yes	3 to 5	2-5	grass	earth/sand	earth/sand	natural childbirth	1-natural childbirth	yes	yes	no	no	no	1-no	no	no	> 5
813	55.0137	50-59	gweno town	alokolum	Ongako	yes	yes	alokolum	bwobo torchi	alokolum	Ongako	F	Acholi	Acholi	yes	Catholic	1-Catholic	no formal education	no formal education	not working	not working	-_	No f/i empl. / No data	no	no	widow/widowed	widow/widowed	polygamous	polygamous	> 5	> 5	6 to 9	Yes	6 to 9	6-9	grass	earth/sand	earth/sand	natural childbirth	1-natural childbirth	no	no	no	no	no	1-no	no	no	1
814	40.5973	40-49	mican	kanyagoga	bar dege division	no	no		nagum godown		nakwa	m	Acholi	Acholi	yes	Pentecostal	3-Pentecostal	no formal education	no formal education	not working	not working	-_	No f/i empl. / No data	no	no	married/cohabiting	married/cohabiting	monogamous	monogamous	from 1 to 4	from 1 to 4	more than 9	Yes	2	2-5	iron	cement/brick	cement/brick	natural childbirth	1-natural childbirth	yes	yes	no	no	no	1-no	no	no	from 2 to 5
815	28.9151	20-29	twolo a	toro	amuru	no	no	amuru	kabedo kling		amuru	F	Acholi	Acholi	yes	Pentecostal	3-Pentecostal	no formal education	no formal education	not working	not working	-_	No f/i empl. / No data	no	no	married/cohabiting	married/cohabiting	polygamous	polygamous	from 1 to 4	from 1 to 4	6 to 9	Yes	2	2-5	grass	earth/sand	earth/sand	natural childbirth	1-natural childbirth	no	no	no	no	no	1-no	no	no	1
816	42.7671	40-49	lamin-lawino	kal	Ongako	yes	yes	ongako	lamin-lawino	kal	Ongako	F	Acholi	Acholi	yes	Catholic	1-Catholic	completed primary school	completed primary school	not working	not working	-_	No f/i empl. / No data	no	no	married/cohabiting	married/cohabiting	polygamous	polygamous	> 5	> 5	6 to 9	Yes	3 to 5	2-5	grass	earth/sand	earth/sand	natural childbirth	1-natural childbirth	no	no	no	no	no	1-no	no	no	from 2 to 5
817	60.074	>=60	ayaa liwango		purongo	yes	yes	alokolum	langol	panyabono	alero	F	Acholi	Acholi	yes	Anglican/Protestant	2-Anglican/Protestant	no formal education	no formal education	not working	not working	-_	No f/i empl. / No data	no	no	widow/widowed	widow/widowed	monogamous	monogamous	> 5	> 5	6 to 9	Yes	6 to 9	6-9	grass	earth/sand	earth/sand	natural childbirth	1-natural childbirth	yes	yes	no	no	no	1-no	no	no	from 2 to 5
818	38.2959	30-39	tegwana	pece	Pece division	no	no		lagke	lagile	awere	F	Acholi	Acholi	yes	Catholic	1-Catholic	completed senior four	completed senior four	peasant farmer	peasant farmer	-_	No f/i empl. / No data	no	no	divorced/separated	divorced/separated	polygamous	polygamous	from 1 to 4	from 1 to 4	6 to 9	Yes	more than 9	> 9	iron	cement/brick	cement/brick	natural childbirth	1-natural childbirth	no	no	no	no	no	1-no	no	no	from 2 to 5
819	50.0356	50-59	kati kati	oitino	Bungatira	no	no		cubu	panyabono	alero	F	Acholi	Acholi	yes	Other	5-Other / No data	completed primary school	completed primary school	not working	not working	-_	No f/i empl. / No data	no	no	married/cohabiting	married/cohabiting	polygamous	polygamous	> 5	> 5	3 to 5	Yes	3 to 5	2-5	grass	earth/sand	earth/sand	natural childbirth	1-natural childbirth	yes	yes	no	no	no	1-no	no	no	from 2 to 5
820	36	30-39	unyama	unyama	unyama	yes	yes	unyama	kibali			F	Acholi	Acholi	yes	Catholic	1-Catholic	completed primary school	completed primary school	not working	not working	-_	No f/i empl. / No data	yes	yes	divorced/separated	divorced/separated	polygamous	polygamous	from 1 to 4	from 1 to 4	6 to 9	Yes	3 to 5	2-5	grass	earth/sand	earth/sand	natural childbirth	1-natural childbirth	no	no	no	no	no	1-no	no	no	from 2 to 5
821	40.0521	40-49	abuga	patuda	Ongako	no	no		kamsega	nyakavongo	BWIKARA	F	other	Other / no data	no	Catholic	1-Catholic	no formal education	no formal education	not working	not working	-_	No f/i empl. / No data	no	no	married/cohabiting	married/cohabiting	monogamous	monogamous	from 1 to 4	from 1 to 4	more than 9	Yes	3 to 5	2-5	iron	cement/brick	cement/brick	natural childbirth	1-natural childbirth	no	no	no	no	no	1-no	no	no	from 2 to 5
822	19.9918	<20	seven corner	palenga	lamogi	yes	yes	alokolum	seven corner	palenga	lamogi	F	Acholi	Acholi	yes	Catholic	1-Catholic	completed primary school	completed primary school	not working	not working	-_	No f/i empl. / No data	no	no	divorced/separated	divorced/separated	monogamous	monogamous	from 1 to 4	from 1 to 4	3 to 5	Yes	6 to 9	6-9	grass	earth/sand	earth/sand	natural childbirth	1-natural childbirth	no	no	no	no	no	1-no	no	no	from 2 to 5
823	44.0658	40-49	langol	pangu	alero	no	no		langol	pangu	alero	F	Acholi	Acholi	yes	Catholic	1-Catholic	no formal education	no formal education	not working	not working	-_	No f/i empl. / No data	no	no	divorced/separated	divorced/separated	monogamous	monogamous	from 1 to 4	from 1 to 4	6 to 9	Yes	3 to 5	2-5	grass	earth/sand	earth/sand	natural childbirth	1-natural childbirth	no	no	don't know	don't know / no data	no	1-no	no	no	1
824	30.4521	30-39	owini ku	aceno	minakulu	yes	yes	ngai	owini ku	aceno	minakulu	F	Lango	Lango	no	Catholic	1-Catholic	no formal education	no formal education	not working	not working	-_	No f/i empl. / No data	no	no	divorced/separated	divorced/separated	polygamous	polygamous	> 5	> 5	more than 9	Yes	3 to 5	2-5	grass	earth/sand	earth/sand	natural childbirth	1-natural childbirth	yes	yes	no	no	no	1-no	no	no	from 2 to 5
825	50.0137	50-59	ogony	abwoch	Ongako	no	no		ongony	abwoch	Ongako	F	Acholi	Acholi	yes	Catholic	1-Catholic	no formal education	no formal education	not working	not working	-_	No f/i empl. / No data	no	no	married/cohabiting	married/cohabiting	monogamous	monogamous	> 5	> 5	3 to 5	Yes	3 to 5	2-5	grass	earth/sand	earth/sand	natural childbirth	1-natural childbirth	no	no	no	no	no	1-no	no	no	from 2 to 5
826	44.3973	40-49	kati kati	alokolum	Ongako	yes	yes	alokolum	bwobonam	alokolum	Ongako	F	Acholi	Acholi	yes	Pentecostal	3-Pentecostal	completed primary school	completed primary school	not working	not working	-_	No f/i empl. / No data	no	no	married/cohabiting	married/cohabiting	polygamous	polygamous	> 5	> 5	6 to 9	Yes	3 to 5	2-5	grass	earth/sand	earth/sand	natural childbirth	1-natural childbirth	no	no	no	no	no	1-no	no	no	from 2 to 5
827	47.4877	40-49	forest	pece prison	Laroo division	yes	yes	pabbo	pawel	pawel pukumu	atiak	F	Acholi	Acholi	yes	Catholic	1-Catholic	no formal education	no formal education	not working	not working	-_	No f/i empl. / No data	no	no	widow/widowed	widow/widowed	monogamous	monogamous	> 5	> 5	6 to 9	Yes	3 to 5	2-5	grass	earth/sand	earth/sand	natural childbirth	1-natural childbirth	yes	yes	no	no	no	1-no	no	no	from 2 to 5
828	41.0658	40-49	kati kati	alokolum	Ongako	yes	yes	alokolum	lalar	panyabono	alero	F	Acholi	Acholi	yes	Catholic	1-Catholic	no formal education	no formal education	not working	not working	-_	No f/i empl. / No data	no	no	married/cohabiting	married/cohabiting	monogamous	monogamous	> 5	> 5	6 to 9	Yes	3 to 5	2-5	grass	earth/sand	earth/sand	natural childbirth	1-natural childbirth	no	no	no	no	no	1-no	no	no	from 2 to 5
829	38.9699	30-39	nakasero	labourline	Pece division	no	no			queen	Laroo division	F	Acholi	Acholi	yes	Catholic	1-Catholic	completed senior four	completed senior four	not working	not working	-_	No f/i empl. / No data	no	no	widow/widowed	widow/widowed	monogamous	monogamous	from 1 to 4	from 1 to 4	3 to 5	Yes	2	2-5	iron	cement/brick	cement/brick	natural childbirth	1-natural childbirth	yes	yes	no	no	no	1-no	no	no	from 2 to 5
830	54.4685	50-59	mican	kanyagoga	bar dege division	no	no		layoko	binya	odek	F	Acholi	Acholi	yes	Catholic	1-Catholic	qualification afther senior six	qualification afther senior six	formal employment	1-formal employment	teacher	teacher	no	no	widow/widowed	widow/widowed	polygamous	polygamous	from 1 to 4	from 1 to 4	6 to 9	Yes	more than 9	> 9	grass	earth/sand	earth/sand	caesarean section	2-caesarean section	no	no	no	no	no	1-no		no	1
831	36.0027	30-39		agak	amuru	no	no		langol	pangu	alero	F	Acholi	Acholi	yes	Pentecostal	3-Pentecostal	no formal education	no formal education	not working	not working	-_	No f/i empl. / No data	no	no	married/cohabiting	married/cohabiting	monogamous	monogamous	> 5	> 5	6 to 9	Yes	3 to 5	2-5	grass	earth/sand	earth/sand	natural childbirth	1-natural childbirth	yes	yes	no	no	no	1-no	no	no	from 2 to 5
832	73.6	>=60	kanyagoga	kanyagoga	bar dege division	no	no		pabbo	kal	pabbo	m	Acholi	Acholi	yes	Catholic	1-Catholic	completed senior four	completed senior four	formal employment	1-formal employment	teacher	teacher	no	no	married/cohabiting	married/cohabiting	monogamous	monogamous	> 5	> 5	6 to 9	Yes	6 to 9	6-9	grass	earth/sand	earth/sand	natural childbirth	1-natural childbirth	no	no	no	no	no	1-no	no	no	> 5
834	16.9918	<20	airfield	pece	Pece division	no	no		bweyale		mutanda	F	Acholi	Acholi	yes	Catholic	1-Catholic	completed primary school	completed primary school	not working	not working	-_	No f/i empl. / No data	no	no	single	single		single / no data	0	0	6 to 9	Yes	2	2-5	grass	earth/sand	earth/sand	natural childbirth	1-natural childbirth	yes	yes	no	no	no	1-no	no	no	0
835	39.0055	30-39	custom corner	bwobo	Layibi division	yes	yes	awach	awach	paduny	paicho	F	Acholi	Acholi	yes	Anglican/Protestant	2-Anglican/Protestant	completed primary school	completed primary school	not working	not working	-_	No f/i empl. / No data	no	no	divorced/separated	divorced/separated	polygamous	polygamous	> 5	> 5	3 to 5	Yes	3 to 5	2-5	grass	earth/sand	earth/sand	natural childbirth	1-natural childbirth	yes	yes	don't know	don't know / no data	no	1-no	no	no	from 2 to 5
836	33.0411	30-39	pawel	padyek	Pece division	yes	yes	kitgum matidi	pawidi	oguda	LAGORO	F	Acholi	Acholi	yes	Catholic	1-Catholic	no formal education	no formal education	not working	not working	-_	No f/i empl. / No data	no	no	married/cohabiting	married/cohabiting	monogamous	monogamous	from 1 to 4	from 1 to 4	6 to 9	Yes	3 to 5	2-5	grass	earth/sand	earth/sand	natural childbirth	1-natural childbirth	yes	yes	no	no	no	1-no	no	no	1
837	34.1781	30-39	layibi	industrial area	Layibi division	no	no		ruhinda	bulombe	ruhinda	F	other	Other / no data	no	Catholic	1-Catholic	completed primary school	completed primary school	not working	not working	-_	No f/i empl. / No data	no	no	married/cohabiting	married/cohabiting	monogamous	monogamous	from 1 to 4	from 1 to 4	more than 9	Yes	3 to 5	2-5	iron	cement/brick	cement/brick	natural childbirth	1-natural childbirth	no	no	no	no	no	1-no	no	no	from 2 to 5
838	60.0192	>=60	laliya	laliya	Laroo division	yes	yes	ajulu	obia highland		Bungatira	F	Acholi	Acholi	yes	Catholic	1-Catholic	no formal education	no formal education	not working	not working	-_	No f/i empl. / No data	no	no	widow/widowed	widow/widowed	monogamous	monogamous	from 1 to 4	from 1 to 4	3 to 5	Yes	3 to 5	2-5	grass	earth/sand	earth/sand	natural childbirth	1-natural childbirth	yes	yes	no	no	no	1-no	no	no	from 2 to 5
840	45.5178	40-49	kulu kene	pabwo	Bungatira	no	no		kulu kene	pabwo	Bungatira	F	Acholi	Acholi	yes	Anglican/Protestant	2-Anglican/Protestant	completed senior four	completed senior four	formal employment	1-formal employment	teacher	teacher	no	no	widow/widowed	widow/widowed	polygamous	polygamous	from 1 to 4	from 1 to 4	6 to 9	Yes	more than 9	> 9	grass	earth/sand	earth/sand	natural childbirth	1-natural childbirth	no	no	don't know	don't know / no data	no	1-no	no	no	from 2 to 5
841	41.011	40-49	keyo	palema	lamogi	no	no		keyo	palema	lamogi	F	Acholi	Acholi	yes	Anglican/Protestant	2-Anglican/Protestant	completed primary school	completed primary school	peasant farmer	peasant farmer	-_	No f/i empl. / No data	no	no	widow/widowed	widow/widowed	polygamous	polygamous	from 1 to 4	from 1 to 4	6 to 9	Yes	3 to 5	2-5	grass	earth/sand	earth/sand	natural childbirth	1-natural childbirth	no	no	no	no	no	1-no	no	no	from 2 to 5
843	55.726	50-59	airfield	bardege	bar dege division	no	no		mican	kanyagoga	bar dege division	F	Acholi	Acholi	yes	Catholic	1-Catholic	completed primary school	completed primary school	not working	not working	-_	No f/i empl. / No data	no	no	widow/widowed	widow/widowed	monogamous	monogamous	> 5	> 5	3 to 5	Yes	3 to 5	2-5	iron	cement/brick	cement/brick	natural childbirth	1-natural childbirth	no	no	no	no	no	1-no	no	no	from 2 to 5
844	38.5123	30-39	kati kati	alokolum	Ongako	no	no		kati kati	alokolum	ongako	F	Acholi	Acholi	yes	Catholic	1-Catholic	completed primary school	completed primary school	not working	not working	-_	No f/i empl. / No data	no	no	divorced/separated	divorced/separated	monogamous	monogamous	> 5	> 5	6 to 9	Yes	3 to 5	2-5	grass	earth/sand	earth/sand	natural childbirth	1-natural childbirth	yes	yes	no	no	no	1-no	no	no	from 2 to 5
845	54.1863	50-59	lamin omony	amar	koch goma	yes	yes	koch goma	peyo	oyona	koch goma	F	Acholi	Acholi	yes	Catholic	1-Catholic	no formal education	no formal education	not working	not working	-_	No f/i empl. / No data	no	no	married/cohabiting	married/cohabiting	monogamous	monogamous	> 5	> 5	more than 9	Yes	3 to 5	2-5	grass	earth/sand	earth/sand	natural childbirth	1-natural childbirth	yes	yes	no	no	no	1-no	no	no	from 2 to 5
846	49.4575	40-49	loyoboo	unyama	paicho	no	no		loyoboo	unyama	paicho	m	Acholi	Acholi	yes	Catholic	1-Catholic	completed primary school	completed primary school	not working	not working	-_	No f/i empl. / No data	no	no	married/cohabiting	married/cohabiting	monogamous	monogamous	from 1 to 4	from 1 to 4	3 to 5	Yes	3 to 5	2-5	grass	earth/sand	earth/sand	natural childbirth	1-natural childbirth	no	no	no	no	no	1-no	no	no	from 2 to 5
847	22.9973	20-29	lamin too		paicho	no	no		limo	queen	Laroo division	F	Acholi	Acholi	yes	Catholic	1-Catholic	completed primary school	completed primary school	not working	not working	-_	No f/i empl. / No data	no	no	divorced/separated	divorced/separated	polygamous	polygamous	from 1 to 4	from 1 to 4	3 to 5	Yes	3 to 5	2-5	grass	earth/sand	earth/sand	natural childbirth	1-natural childbirth	no	no	no	no	no	1-no	no	no	from 2 to 5
848	36.0904	30-39	lacor	patuda	Layibi division	no	no		mican	kanyagoga	bar dege division	F	Acholi	Acholi	yes	Catholic	1-Catholic	completed primary school	completed primary school	not working	not working	-_	No f/i empl. / No data	no	no	married/cohabiting	married/cohabiting	polygamous	polygamous	> 5	> 5	6 to 9	Yes	3 to 5	2-5	iron	cement/brick	cement/brick	natural childbirth	1-natural childbirth	yes	yes	no	no	no	1-no	no	no	from 2 to 5
849	23.8438	20-29	police barrak		Pece division	no	no		police barrak		Pece division	F	Acholi	Acholi	yes	Anglican/Protestant	2-Anglican/Protestant	completed senior six	completed senior six	not working	not working	-_	No f/i empl. / No data	no	no	married/cohabiting	married/cohabiting	monogamous	monogamous	from 1 to 4	from 1 to 4	3 to 5	Yes	more than 9	> 9	iron	cement/brick	cement/brick	natural childbirth	1-natural childbirth	no	no	don't know	don't know / no data	yes	2-yes	no	no	from 2 to 5
850	52.0164	50-59	layibi aywang	techo	Layibi division	no	no		layibi aywang	techo	Layibi division	F	Jalwo	Other / no data	no	Catholic	1-Catholic	no formal education	no formal education	not working	not working	-_	No f/i empl. / No data	no	no	widow/widowed	widow/widowed	polygamous	polygamous	> 5	> 5	3 to 5	Yes	more than 9	> 9	grass	earth/sand	earth/sand	natural childbirth	1-natural childbirth	no	no	no	no	no	1-no	no	no	from 2 to 5
851	52.0164	50-59	awoo	parek	lakwana	yes	yes	awoo	te-owak	palwong	bobi	F	Lango	Lango	no	Catholic	1-Catholic	no formal education	no formal education	not working	not working	-_	No f/i empl. / No data	no	no	married/cohabiting	married/cohabiting	monogamous	monogamous	> 5	> 5	3 to 5	Yes	3 to 5	2-5	grass	earth/sand	earth/sand	natural childbirth	1-natural childbirth	yes	yes	no	no	no	1-no	no	no	from 2 to 5
852	53.7014	50-59	kalaclima	pagaro	lamogi	yes	yes	pagak	kalaclima	pagaro	lamogi	m	Acholi	Acholi	yes	Catholic	1-Catholic	completed primary school	completed primary school	formal employment	1-formal employment	soldier/police/ security guard/soldier/guardian	soldier	yes	yes	married/cohabiting	married/cohabiting	polygamous	polygamous	> 5	> 5	more than 9	Yes	3 to 5	2-5	grass	earth/sand	earth/sand	natural childbirth	1-natural childbirth	yes	yes	no	no	no	1-no	no	no	> 5
853	39.1699	30-39	lacor kwite	techo	Layibi division	no	no		wii atoo	te-got	lakwana	F	Lango	Lango	no	Catholic	1-Catholic	completed primary school	completed primary school	not working	not working	-_	No f/i empl. / No data	no	no	married/cohabiting	married/cohabiting	monogamous	monogamous	> 5	> 5	6 to 9	Yes	3 to 5	2-5	iron	cement/brick	cement/brick	natural childbirth	1-natural childbirth	no	no	no	no	no	1-no	no	no	> 5
854	48.137	40-49	paduny	paduny	awach	yes	yes	awach	owalo	kiteni	palaro	m	Acholi	Acholi	yes	Catholic	1-Catholic	completed primary school	completed primary school	not working	not working	-_	No f/i empl. / No data	no	no	married/cohabiting	married/cohabiting	polygamous	polygamous	> 5	> 5	3 to 5	Yes	3 to 5	2-5	grass	earth/sand	earth/sand	natural childbirth	1-natural childbirth	no	no	no	no	no	1-no	yes	yes	> 5
855	45.6247	40-49	pagoro kal	pagoro	lamogi	yes	yes	awee	pagoro kal	pagoro	lamogi	m	Acholi	Acholi	yes		5-Other / No data	completed primary school	completed primary school	not working	not working	-_	No f/i empl. / No data	no	no	married/cohabiting	married/cohabiting	monogamous	monogamous	> 5	> 5	6 to 9	Yes	3 to 5	2-5	grass	earth/sand	earth/sand	natural childbirth	1-natural childbirth	no	no	no	no	no	1-no	no	no	> 5
856	52.0466	50-59	bardege	forgod	bar dege division	no	no		bardege	forgod	bar dege division	F	Acholi	Acholi	yes	Catholic	1-Catholic	completed primary school	completed primary school	not working	not working	-_	No f/i empl. / No data	no	no	widow/widowed	widow/widowed	polygamous	polygamous	from 1 to 4	from 1 to 4	6 to 9	Yes	3 to 5	2-5	grass	earth/sand	earth/sand	natural childbirth	1-natural childbirth	no	no	don't know	don't know / no data	no	1-no	no	no	1
857	53.6986	50-59	lukwee	palaro	awere	yes	yes	awere	pajule	ngole	pajule	F	Acholi	Acholi	yes	Catholic	1-Catholic	completed primary school	completed primary school	not working	not working	-_	No f/i empl. / No data	no	no	divorced/separated	divorced/separated	polygamous	polygamous	> 5	> 5	more than 9	Yes	3 to 5	2-5	grass	earth/sand	earth/sand	natural childbirth	1-natural childbirth	yes	yes	don't know	don't know / no data	no	1-no	no	no	from 2 to 5
858	38.4438	30-39	laborline	labourline	Pece division	no	no		mican	kanyagoga	bar dege division	F	Acholi	Acholi	yes	Anglican/Protestant	2-Anglican/Protestant	completed primary school	completed primary school	not working	not working	-_	No f/i empl. / No data	no	no	married/cohabiting	married/cohabiting	monogamous	monogamous	from 1 to 4	from 1 to 4	6 to 9	Yes	2	2-5	grass	earth/sand	earth/sand	natural childbirth	1-natural childbirth	no	no	no	no	no	1-no	no	no	from 2 to 5
859	46.6986	40-49	lacor abuga	patuda	Layibi division	yes	yes	anaka	centre goma	kal	koch goma	m	Acholi	Acholi	yes	Catholic	1-Catholic	no formal education	no formal education	not working	not working	-_	No f/i empl. / No data	no	no	married/cohabiting	married/cohabiting	monogamous	monogamous	> 5	> 5	2	Yes	3 to 5	2-5	grass	earth/sand	earth/sand	natural childbirth	1-natural childbirth	yes	yes	no	no	no	1-no	no	no	> 5
860	43.5918	40-49	lapianet west	ot lango	koro	yes	yes	lapianet west	ibakara	ibakara	koro	F	Acholi	Acholi	yes	Catholic	1-Catholic	completed primary school	completed primary school	not working	not working	-_	No f/i empl. / No data	no	no	married/cohabiting	married/cohabiting	polygamous	polygamous	> 5	> 5	6 to 9	Yes	3 to 5	2-5	grass	earth/sand	earth/sand	natural childbirth	1-natural childbirth	no	no	don't know	don't know / no data	no	1-no	no	no	from 2 to 5
861	44.3425	40-49	aburu	obee abic	amuru	yes	yes	pabbo	paomo	gaya	pabbo	F	Acholi	Acholi	yes	Catholic	1-Catholic	no formal education	no formal education	not working	not working	-_	No f/i empl. / No data	yes	yes	divorced/separated	divorced/separated	monogamous	monogamous	> 5	> 5	more than 9	Yes	more than 9	> 9	grass	earth/sand	earth/sand	natural childbirth	1-natural childbirth	yes	yes	no	no	no	1-no	no	no	> 5
862	41.4247	40-49	lamunu-lawino	kal	Ongako	yes	yes	anaka	lulaingo	paybwo	alero	F	Acholi	Acholi	yes	Catholic	1-Catholic	no formal education	no formal education	not working	not working	-_	No f/i empl. / No data	no	no	married/cohabiting	married/cohabiting	monogamous	monogamous	> 5	> 5	6 to 9	Yes	3 to 5	2-5	grass	earth/sand	earth/sand	natural childbirth	1-natural childbirth	yes	yes	no	no	no	1-no	no	no	from 2 to 5
863	44.1151	40-49	kati kati	alokolum	Ongako	yes	yes		alokolum	alokolum	Ongako	m	Acholi	Acholi	yes	Catholic	1-Catholic	completed primary school	completed primary school	not working	not working	-_	No f/i empl. / No data	no	no	married/cohabiting	married/cohabiting	monogamous	monogamous	from 1 to 4	from 1 to 4	3 to 5	Yes	6 to 9	6-9	grass	earth/sand	earth/sand	natural childbirth	1-natural childbirth	no	no	no	no	no	1-no	no	no	> 5
864	40.3041	40-49	negri	forgod	bar dege division	no	no		negri	forgod	bar dege division	F	Acholi	Acholi	yes	Catholic	1-Catholic	completed primary school	completed primary school	not working	not working	-_	No f/i empl. / No data	no	no	widow/widowed	widow/widowed	polygamous	polygamous	> 5	> 5	6 to 9	Yes	3 to 5	2-5	grass	earth/sand	earth/sand	natural childbirth	1-natural childbirth	yes	yes	no	no	no	1-no	no	no	from 2 to 5
865	50.0164	50-59	lalar	panyibono	alero	yes	yes	langol	bwobo	bwobonam	alero	F	Acholi	Acholi	yes	Catholic	1-Catholic	no formal education	no formal education	not working	not working	-_	No f/i empl. / No data	no	no	widow/widowed	widow/widowed	polygamous	polygamous	> 5	> 5	6 to 9	Yes	3 to 5	2-5	grass	earth/sand	earth/sand	natural childbirth	1-natural childbirth	no	no	no	no	no	1-no	no	no	from 2 to 5
866	30.0027	30-39	mutema	pailyec	amuru	yes	yes	amuru	tudoku tuba	toro	amuru	F	Acholi	Acholi	yes	Catholic	1-Catholic	no formal education	no formal education	not working	not working	-_	No f/i empl. / No data	no	no	married/cohabiting	married/cohabiting	polygamous	polygamous	from 1 to 4	from 1 to 4	3 to 5	Yes	3 to 5	2-5	grass	earth/sand	earth/sand	natural childbirth	1-natural childbirth	yes	yes	no	no	no	1-no	no	no	from 2 to 5
867	30.1616	30-39	opidi	onyona	Ongako	no	no		kitgum matidi		kitgum	F	Acholi	Acholi	yes	Catholic	1-Catholic	no formal education	no formal education	not working	not working	-_	No f/i empl. / No data	no	no	married/cohabiting	married/cohabiting	polygamous	polygamous	> 5	> 5	more than 9	Yes	3 to 5	2-5	grass	earth/sand	earth/sand	natural childbirth	1-natural childbirth	yes	yes	yes	Yes	yes	2-yes	no	no	from 2 to 5
868	46.7863	40-49	senior quarter	agwee	Laroo division	no	no		agony	bolo	awere	F	Acholi	Acholi	yes	Anglican/Protestant	2-Anglican/Protestant	completed senior four	completed senior four	not working	not working	-_	No f/i empl. / No data	no	no	widow/widowed	widow/widowed	monogamous	monogamous	> 5	> 5	6 to 9	Yes	3 to 5	2-5	grass	earth/sand	earth/sand	natural childbirth	1-natural childbirth	no	no	no	no	no	1-no	no	no	from 2 to 5
869	34.3425	30-39	cereleno	library	Layibi division	no	no		akworo	amida		F	Acholi	Acholi	yes	Catholic	1-Catholic	no formal education	no formal education	not working	not working	-_	No f/i empl. / No data	no	no	married/cohabiting	married/cohabiting	polygamous	polygamous	from 1 to 4	from 1 to 4	6 to 9	Yes	3 to 5	2-5	grass	earth/sand	earth/sand	natural childbirth	1-natural childbirth	no	no	no	no	no	1-no	no	no	from 2 to 5
870	63.0301	>=60	olwal	opok	lamogi	no	no		poko		pabbo	F	Acholi	Acholi	yes	Catholic	1-Catholic	no formal education	no formal education		No data	-_	No f/i empl. / No data	no	no	widow/widowed	widow/widowed	polygamous	polygamous	> 5	> 5	6 to 9	Yes	3 to 5	2-5	grass	earth/sand	earth/sand	natural childbirth	1-natural childbirth	yes	yes	no	no	no	1-no	no	no	from 2 to 5
872	37.5205	30-39	gweno town	alokolum	Ongako	yes	yes	alokolum	lacor seminary	lacor	lamogi	F	Acholi	Acholi	yes	Catholic	1-Catholic	completed primary school	completed primary school	not working	not working	-_	No f/i empl. / No data	no	no	divorced/separated	divorced/separated	polygamous	polygamous	from 1 to 4	from 1 to 4	2	Yes	3 to 5	2-5	grass	earth/sand	earth/sand	natural childbirth	1-natural childbirth	yes	yes	no	no	no	1-no	no	no	from 2 to 5
873	38.9699	30-39	lacek okot	kal	atanga	no	no		lacek okot	kal	atanga	m	Acholi	Acholi	yes	Catholic	1-Catholic	completed senior four	completed senior four	not working	not working	-_	No f/i empl. / No data	no	no	widow/widowed	widow/widowed	polygamous	polygamous	from 1 to 4	from 1 to 4	3 to 5	Yes	6 to 9	6-9	grass	earth/sand	earth/sand	natural childbirth	1-natural childbirth	no	no	no	no	no	1-no	no	no	from 2 to 5
874	33.6685	30-39	onang	pageya	koro	no	no		bar chai	akuca	ngai	F	Lango	Lango	no	Anglican/Protestant	2-Anglican/Protestant	qualification afther senior six	qualification afther senior six	not working	not working	-_	No f/i empl. / No data	no	no	single	single		single / no data	0	0	3 to 5	Yes	3 to 5	2-5	grass	earth/sand	earth/sand	natural childbirth	1-natural childbirth	no	no	don't know	don't know / no data	no	1-no	no	no	from 2 to 5
875	47.7342	40-49	palaro	laliya	Bungatira	yes	yes	coo pee	palaro	laliya	Bungatira	m	Acholi	Acholi	yes	Anglican/Protestant	2-Anglican/Protestant	completed primary school	completed primary school	not working	not working	-_	No f/i empl. / No data	yes	yes	married/cohabiting	married/cohabiting	polygamous	polygamous	> 5	> 5	more than 9	Yes	3 to 5	2-5	grass	earth/sand	earth/sand	natural childbirth	1-natural childbirth	yes	yes	no	no	no	1-no	no	no	from 2 to 5
876	27.2219	20-29	amilobo	palema	lamogi	no	no		akitanino	omito	adyel	m	Acholi	Acholi	yes	Catholic	1-Catholic	qualification afther senior six	qualification afther senior six	formal employment	1-formal employment	engeneer/lab technitian/nurse/office/social worker/researcher/journalist	engeneer	no	no	married/cohabiting	married/cohabiting	polygamous	polygamous	from 1 to 4	from 1 to 4	3 to 5	Yes	6 to 9	6-9	grass	earth/sand	earth/sand	natural childbirth	1-natural childbirth	no	no	don't know	don't know / no data	no	1-no	no	no	> 5
877	44.0164	40-49	peyo	unyona central	Ongako	no	no		peyo	unyona central	Ongako	F	Acholi	Acholi	yes	Catholic	1-Catholic	no formal education	no formal education	not working	not working	-_	No f/i empl. / No data	no	no	widow/widowed	widow/widowed	polygamous	polygamous	> 5	> 5	6 to 9	Yes	3 to 5	2-5	grass	earth/sand	earth/sand	natural childbirth	1-natural childbirth	yes	yes	no	no	no	1-no	no	no	from 2 to 5
878	28.4438	20-29	pawel lalam		pabbo	yes	yes	atiak	kabedonopong		Laroo division	F	Madi	Other / no data	no	Catholic	1-Catholic	completed primary school	completed primary school	not working	not working	-_	No f/i empl. / No data	no	no	married/cohabiting	married/cohabiting	polygamous	polygamous	from 1 to 4	from 1 to 4	3 to 5	Yes	3 to 5	2-5	grass	earth/sand	earth/sand	natural childbirth	1-natural childbirth	yes	yes	no	no	no	1-no	no	no	from 2 to 5
879	69.4493	>=60	bardege	agwayugi	lamogi	yes	yes	awee	bardege	agwayugi	lamogi	F	Acholi	Acholi	yes	Anglican/Protestant	2-Anglican/Protestant	no formal education	no formal education	not working	not working	-_	No f/i empl. / No data	no	no	widow/widowed	widow/widowed	polygamous	polygamous	from 1 to 4	from 1 to 4	6 to 9	Yes	3 to 5	2-5	grass	earth/sand	earth/sand	natural childbirth	1-natural childbirth	no	no	don't know	don't know / no data	no	1-no	no	no	> 5
880	14.9562	<20	negri	forgod	bar dege division	no	no		custom corner		Layibi division	F	Banyoro	Other / no data	no	Catholic	1-Catholic	completed primary school	completed primary school	not working	not working	-_	No f/i empl. / No data	no	no	single	single		single / no data	0	0	3 to 5	Yes	3 to 5	2-5	iron	cement/brick	cement/brick	natural childbirth	1-natural childbirth	no	no	no	no	no	1-no	no	no	0
881	42.0164	40-49	pagoro kal	pagoro	lamogi	yes	yes	olwal	pagoro kal	pagoro	lamogi	m	Acholi	Acholi	yes	Catholic	1-Catholic	completed primary school	completed primary school	not working	not working	-_	No f/i empl. / No data	no	no	married/cohabiting	married/cohabiting	polygamous	polygamous	> 5	> 5	more than 9	Yes	3 to 5	2-5	grass	earth/sand	earth/sand	natural childbirth	1-natural childbirth	yes	yes	no	no	yes	2-yes	no	no	from 2 to 5
882	41.2164	40-49	cereleno	tegwana	Pece division	no	no		kitgum matidi		kitgum	m	Acholi	Acholi	yes	Catholic	1-Catholic	completed senior four	completed senior four	not working	not working	-_	No f/i empl. / No data	no	no	married/cohabiting	married/cohabiting	monogamous	monogamous	from 1 to 4	from 1 to 4	6 to 9	Yes	6 to 9	6-9	grass	earth/sand	earth/sand	natural childbirth	1-natural childbirth	no	no	no	no	no	1-no	no	no	from 2 to 5
883	59.0274	50-59	laminatoo	coo-rom	koch goma	no	no		laminatoo	coo-rom	koch goma	m	Acholi	Acholi	yes	Catholic	1-Catholic	completed primary school	completed primary school	not working	not working	-_	No f/i empl. / No data	no	no	married/cohabiting	married/cohabiting	monogamous	monogamous	> 5	> 5	2	Yes	3 to 5	2-5	grass	earth/sand	earth/sand	natural childbirth	1-natural childbirth	yes	yes	no	no	don't know	3-don't know / no data	no	no	> 5
884	50.0219	50-59	ogul		paicho	yes	yes	alokolum	owak	abwoch	ongako	F	Acholi	Acholi	yes	Catholic	1-Catholic	no formal education	no formal education	not working	not working	-_	No f/i empl. / No data	no	no	married/cohabiting	married/cohabiting	polygamous	polygamous	from 1 to 4	from 1 to 4	6 to 9	Yes	3 to 5	2-5	grass	earth/sand	earth/sand	natural childbirth	1-natural childbirth	yes	yes	don't know	don't know / no data	no	1-no	no	no	1
885	34.4384	30-39	okeyo mero	ki	koro	no	no		tegwana	tegwna	Pece division	F	Acholi	Acholi	yes	Catholic	1-Catholic	completed primary school	completed primary school	not working	not working	-_	No f/i empl. / No data	no	no	divorced/separated	divorced/separated	polygamous	polygamous	from 1 to 4	from 1 to 4	6 to 9	Yes	3 to 5	2-5	iron	cement/brick	cement/brick	natural childbirth	1-natural childbirth	no	no	no	no	no	1-no	no	no	from 2 to 5
886	51.2137	50-59	gweno town	alokolum	Ongako	yes	yes	palabek kal	lugwa	ogili		F	Acholi	Acholi	yes	Anglican/Protestant	2-Anglican/Protestant	no formal education	no formal education	not working	not working	-_	No f/i empl. / No data	no	no	divorced/separated	divorced/separated	polygamous	polygamous	0	0	6 to 9	Yes	6 to 9	6-9	iron	cement/brick	cement/brick	natural childbirth	1-natural childbirth	yes	yes	no	no	no	1-no	no	no	from 2 to 5
887	45.4384	40-49	lamino-lawino	kal	Ongako	yes	yes	ongako	lamino-lawino	kal	Ongako	m	Acholi	Acholi	yes	Catholic	1-Catholic	completed senior four	completed senior four	formal employment	1-formal employment	teacher	teacher	no	no	married/cohabiting	married/cohabiting	polygamous	polygamous	> 5	> 5	6 to 9	Yes	3 to 5	2-5	grass	earth/sand	earth/sand	natural childbirth	1-natural childbirth	no	no	no	no	no	1-no	no	no	from 2 to 5
888	41.0137	40-49	custom corner	techo	Layibi division	no	no		abwoch guna	abwoch	ongako	m	Acholi	Acholi	yes	Anglican/Protestant	2-Anglican/Protestant	completed primary school	completed primary school	not working	not working	-_	No f/i empl. / No data	no	no	married/cohabiting	married/cohabiting	monogamous	monogamous	from 1 to 4	from 1 to 4	6 to 9	Yes	3 to 5	2-5	grass	earth/sand	earth/sand	natural childbirth	1-natural childbirth	no	no	no	no	no	1-no	no	no	from 2 to 5
889	48.0192	40-49	negri	bardege	bar dege division	no	no		negri	bardege	bar dege division	m	Acholi	Acholi	yes	Catholic	1-Catholic	completed primary school	completed primary school	not working	not working	-_	No f/i empl. / No data	no	no	widow/widowed	widow/widowed	monogamous	monogamous	from 1 to 4	from 1 to 4	3 to 5	Yes	1	0-1	grass	earth/sand	earth/sand	natural childbirth	1-natural childbirth	no	no	no	no	no	1-no	no	no	> 5
890	43.6575	40-49	wii-gwavaga	patuda	Layibi division	yes	yes	lacet okot	lacet okot	antonga		F	Acholi	Acholi	yes	Catholic	1-Catholic	no formal education	no formal education	not working	not working	-_	No f/i empl. / No data	no	no	widow/widowed	widow/widowed	monogamous	monogamous	from 1 to 4	from 1 to 4	6 to 9	Yes	3 to 5	2-5	grass	earth/sand	earth/sand	natural childbirth	1-natural childbirth	yes	yes	no	no	no	1-no	no	no	from 2 to 5
891	48.0192	40-49	kirombe	library	Layibi division	no	no		lapuno	pabali	anaka	m	Acholi	Acholi	yes	Catholic	1-Catholic	qualification afther senior six	qualification afther senior six	formal employment	1-formal employment	teacher	teacher	no	no	married/cohabiting	married/cohabiting	polygamous	polygamous	> 5	> 5	3 to 5	Yes	3 to 5	2-5	grass	earth/sand	earth/sand	natural childbirth	1-natural childbirth	no	no	no	no	no	1-no	no	no	> 5
892	31.0411	30-39	awich	unyama	unyama	yes	yes	akurukwe			purongo	F	Acholi	Acholi	yes	Anglican/Protestant	2-Anglican/Protestant	completed senior four	completed senior four	not working	not working	-_	No f/i empl. / No data	no	no	widow/widowed	widow/widowed	polygamous	polygamous	from 1 to 4	from 1 to 4	1	Yes	3 to 5	2-5	grass	earth/sand	earth/sand	natural childbirth	1-natural childbirth	yes	yes	don't know	don't know / no data	no	1-no	no	no	from 2 to 5
893	34.011	30-39	pece pawel	pawel	Pece division	no	no		negri	forgod	bar dege division	F	Acholi	Acholi	yes	Catholic	1-Catholic	completed primary school	completed primary school	not working	not working	-_	No f/i empl. / No data	no	no	widow/widowed	widow/widowed	monogamous	monogamous	from 1 to 4	from 1 to 4	more than 9	Yes	3 to 5	2-5	grass	earth/sand	earth/sand	natural childbirth	1-natural childbirth	no	no	no	no	no	1-no	no	no	from 2 to 5
894	56.0329	50-59	layibi techo	techo	Layibi division	yes	yes		patalira	ajulu		F	Acholi	Acholi	yes	Catholic	1-Catholic	no formal education	no formal education	peasant farmer	peasant farmer	-_	No f/i empl. / No data	no	no	married/cohabiting	married/cohabiting	polygamous	polygamous	from 1 to 4	from 1 to 4	6 to 9	Yes	6 to 9	6-9	grass	earth/sand	earth/sand	natural childbirth	1-natural childbirth	no	no	don't know	don't know / no data	don't know	3-don't know / no data	no	no	1
895	33.8329	30-39	lukwir	pakwech	lalogi	yes	yes	opit	lukwir	pakwech	lalogi	F	Acholi	Acholi	yes	Anglican/Protestant	2-Anglican/Protestant	completed primary school	completed primary school	peasant farmer	peasant farmer	-_	No f/i empl. / No data	no	no	divorced/separated	divorced/separated	polygamous	polygamous	from 1 to 4	from 1 to 4	3 to 5	Yes	3 to 5	2-5	grass	earth/sand	earth/sand	natural childbirth	1-natural childbirth	yes	yes	no	no	don't know	3-don't know / no data	no	no	from 2 to 5
896	43.0247	40-49	bobi	paidwe	bobi	yes	yes	bobi	bobi	paidwe	bobi	F	Acholi	Acholi	yes	Pentecostal	3-Pentecostal	no formal education	no formal education	peasant farmer	peasant farmer	-_	No f/i empl. / No data	no	no	divorced/separated	divorced/separated	polygamous	polygamous	> 5	> 5	6 to 9	Yes	6 to 9	6-9	grass	earth/sand	earth/sand	natural childbirth	1-natural childbirth	yes	yes	no	no	no	1-no	no	no	1
897	43.0247	40-49	kweyo	abwoch	Ongako	no	no		tochi	abwoch	Ongako	F	Acholi	Acholi	yes	Anglican/Protestant	2-Anglican/Protestant	no formal education	no formal education	peasant farmer	peasant farmer	-_	No f/i empl. / No data	yes	yes	married/cohabiting	married/cohabiting	polygamous	polygamous	from 1 to 4	from 1 to 4	6 to 9	Yes	3 to 5	2-5	grass	earth/sand	earth/sand	natural childbirth	1-natural childbirth	no	no	don't know	don't know / no data	don't know	3-don't know / no data	no	no	from 2 to 5
898	70.0438	>=60	pece cubu	pawel	Pece division	no	no		koro lapainat	lapainat	koro	F	Acholi	Acholi	yes		5-Other / No data	no formal education	no formal education	peasant farmer	peasant farmer	-_	No f/i empl. / No data	no	no	widow/widowed	widow/widowed	polygamous	polygamous	> 5	> 5	more than 9	Yes	3 to 5	2-5	grass	earth/sand	earth/sand	natural childbirth	1-natural childbirth	yes	yes	don't know	don't know / no data	don't know	3-don't know / no data		no	from 2 to 5
899	54.0795	50-59	akunikwee	pukure	lamogi	yes	yes	akunikwee	luwero	kiberenge	kassanda	F	Acholi	Acholi	yes	Catholic	1-Catholic	no formal education	no formal education	peasant farmer	peasant farmer	-_	No f/i empl. / No data	no	no	divorced/separated	divorced/separated	polygamous	polygamous	0	0	more than 9	Yes	2	2-5	grass	earth/sand	earth/sand	natural childbirth	1-natural childbirth	yes	yes	don't know	don't know / no data	don't know	3-don't know / no data	no	no	from 2 to 5
900	41.0247	40-49	unyama	unyama	unyama	yes	yes	unyama	palenga	palenga	bobi	F	Acholi	Acholi	yes	Catholic	1-Catholic	completed primary school	completed primary school	informal employment	informal employment	business/airdresser/design/artesan/mechanic/seller	business	no	no	married/cohabiting	married/cohabiting	polygamous	polygamous	from 1 to 4	from 1 to 4	6 to 9	Yes	3 to 5	2-5	grass	earth/sand	earth/sand	natural childbirth	1-natural childbirth	no	no	don't know	don't know / no data	don't know	3-don't know / no data	no	no	from 2 to 5
901	56.8932	50-59	parak	parak	lakwana	yes	yes	awoo	patek	patek	bobi	F	Lango	Lango	no	Catholic	1-Catholic	no formal education	no formal education	peasant farmer	peasant farmer	-_	No f/i empl. / No data	no	no	divorced/separated	divorced/separated	polygamous	polygamous	> 5	> 5	6 to 9	Yes	6 to 9	6-9	grass	earth/sand	earth/sand	natural childbirth	1-natural childbirth	yes	yes	no	no	no	1-no		no	from 2 to 5
902	51.7315	50-59	forgod	patuda	Layibi division	no	no		reckiceke	mutema	amuru	F	Acholi	Acholi	yes	Anglican/Protestant	2-Anglican/Protestant	no formal education	no formal education	peasant farmer	peasant farmer	-_	No f/i empl. / No data	no	no	married/cohabiting	married/cohabiting	polygamous	polygamous	from 1 to 4	from 1 to 4		no		0-1	grass	earth/sand	earth/sand	natural childbirth	1-natural childbirth	yes	yes	no	no	no	1-no		no	from 2 to 5
903	51.5671	50-59	layibi godown	techo	Layibi division	yes	yes	lugore	palaro lugore	owalo	palaro	F	Acholi	Acholi	yes	Catholic	1-Catholic	no formal education	no formal education	peasant farmer	peasant farmer	-_	No f/i empl. / No data	no	no	widow/widowed	widow/widowed	polygamous	polygamous	from 1 to 4	from 1 to 4	more than 9	Yes	more than 9	> 9	grass	earth/sand	earth/sand	natural childbirth	1-natural childbirth	no	no	don't know	don't know / no data	don't know	3-don't know / no data		no	from 2 to 5
904	44.0247	40-49	limu	agwee	Laroo division	yes	yes	awach	awach	pukony	awach	F	Acholi	Acholi	yes	Catholic	1-Catholic	no formal education	no formal education		No data	-_	No f/i empl. / No data	no	no	widow/widowed	widow/widowed	polygamous	polygamous	> 5	> 5	6 to 9	Yes	more than 9	> 9	grass	earth/sand	earth/sand	natural childbirth	1-natural childbirth	no	no	don't know	don't know / no data	don't know	3-don't know / no data	no	no	from 2 to 5
905	29.0082	20-29	boro boro	boro boro	adekokwok	no	no		boro boro	boro boro	adekokwok	F	Lango	Lango	no	Anglican/Protestant	2-Anglican/Protestant	no formal education	no formal education	informal employment	informal employment	taylor	taylor	no	no	married/cohabiting	married/cohabiting	polygamous	polygamous	0	0	1	Yes	more than 9	> 9	grass	earth/sand	earth/sand	natural childbirth	1-natural childbirth	no	no	no	no	no	1-no	no	no	from 2 to 5
906	42.0164	40-49	kati kati	oitino	Bungatira	yes	yes	amuru	amuru tudakatuba	toro	amuru	F	Acholi	Acholi	yes	Catholic	1-Catholic	no formal education	no formal education	peasant farmer	peasant farmer	-_	No f/i empl. / No data	no	no	widow/widowed	widow/widowed	polygamous	polygamous	from 1 to 4	from 1 to 4	more than 9	Yes	3 to 5	2-5	grass	earth/sand	earth/sand	natural childbirth	1-natural childbirth	no	no	no	no	don't know	3-don't know / no data	no	no	from 2 to 5
907	33.1233	30-39	layibi	techo	Layibi division	yes	yes	pabwo	layibi	techo	Layibi division	F	Acholi	Acholi	yes	Catholic	1-Catholic	no formal education	no formal education	peasant farmer	peasant farmer	-_	No f/i empl. / No data	no	no	married/cohabiting	married/cohabiting	polygamous	polygamous	from 1 to 4	from 1 to 4	6 to 9	Yes	6 to 9	6-9	grass	earth/sand	earth/sand	natural childbirth	1-natural childbirth	no	no	no	no	don't know	3-don't know / no data		no	1
908	37.0219	30-39	lacor centre	patuda	Layibi division	no	no		lacor centre	patuda	Layibi division	F	Acholi	Acholi	yes	Catholic	1-Catholic	no formal education	no formal education	informal employment	informal employment	business/airdresser/design/artesan/mechanic/seller	business	no	no	married/cohabiting	married/cohabiting	polygamous	polygamous	from 1 to 4	from 1 to 4	6 to 9	Yes	3 to 5	2-5	grass	earth/sand	earth/sand	natural childbirth	1-natural childbirth	no	no	no	no	yes	2-yes	no	no	from 2 to 5
909	56.9918	50-59	koro	labwoch	koro	yes	yes	koro abili	labwoch	koro	koro	F	Acholi	Acholi	yes	Anglican/Protestant	2-Anglican/Protestant	completed primary school	completed primary school	peasant farmer	peasant farmer	-_	No f/i empl. / No data	no	no	widow/widowed	widow/widowed	polygamous	polygamous	from 1 to 4	from 1 to 4	6 to 9	Yes	3 to 5	2-5	grass	earth/sand	earth/sand	natural childbirth	1-natural childbirth	yes	yes	no	no		3-don't know / no data		no	from 2 to 5
910	26.9233	20-29	abwoch	abwoch	Ongako	yes	yes	ongako	lira	agweng	lira	F	Acholi	Acholi	yes	Catholic	1-Catholic	no formal education	no formal education	peasant farmer	peasant farmer	-_	No f/i empl. / No data	no	no	single	No data	polygamous	polygamous	from 1 to 4	from 1 to 4	6 to 9	Yes	3 to 5	2-5	grass	earth/sand	earth/sand	natural childbirth	1-natural childbirth	no	no	no	no	no	1-no		no	> 5
911	33.5178	30-39	bardege	airfield	bar dege division	no	no		gulu high school	kanyagoga	bar dege division	F	Acholi	Acholi	yes	Catholic	1-Catholic	completed senior four	completed senior four	formal employment	1-formal employment	teacher	teacher	no	no	married/cohabiting	married/cohabiting	polygamous	polygamous	from 1 to 4	from 1 to 4	6 to 9	Yes	more than 9	> 9	iron	cement/brick	cement/brick	natural childbirth	1-natural childbirth	no	no	no	no	no	1-no	no	no	from 2 to 5
912	52.9534	50-59	pawel	pawel angony	patiko	no	no		pawel	pawel angony	patiko	F	Acholi	Acholi	yes	Catholic	1-Catholic	no formal education	no formal education		No data	-_	No f/i empl. / No data	no	no	widow/widowed	widow/widowed	polygamous	polygamous	from 1 to 4	from 1 to 4	3 to 5	Yes	3 to 5	2-5	grass	earth/sand	earth/sand	natural childbirth	1-natural childbirth	no	no	no	no	don't know	3-don't know / no data		no	from 2 to 5
914	33.5068	30-39	teokado	pugwenyi	awach	yes	yes	awach	karuma	okweche	mutanda	F	Acholi	Acholi	yes	Catholic	1-Catholic	no formal education	no formal education	peasant farmer	peasant farmer	-_	No f/i empl. / No data	no	no	married/cohabiting	married/cohabiting	polygamous	polygamous	from 1 to 4	from 1 to 4	3 to 5	Yes	3 to 5	2-5	grass	earth/sand	earth/sand	natural childbirth	1-natural childbirth	no	no	don't know	don't know / no data	no	1-no	no	no	1
915	50.5781	50-59	kirombe	kirombe	Layibi division	yes	yes	bobi	opok	pageya	Pece division	F	Acholi	Acholi	yes	Pentecostal	3-Pentecostal	completed primary school	completed primary school	not working	not working	-_	No f/i empl. / No data	no	no	widow/widowed	widow/widowed	polygamous	polygamous	> 5	> 5	more than 9	Yes	3 to 5	2-5	iron	cement/brick	cement/brick	natural childbirth	1-natural childbirth	no	no	don't know	don't know / no data	no	1-no	no	no	from 2 to 5
916	37.6658	30-39	keyo	palema	lamogi	yes	yes	keyo	keyo	palema	lamogi	F	Acholi	Acholi	yes	Catholic	1-Catholic	no formal education	no formal education	not working	not working	-_	No f/i empl. / No data	no	no	widow/widowed	widow/widowed	polygamous	polygamous	> 5	> 5	more than 9	Yes	more than 9	> 9	grass	earth/sand	earth/sand	natural childbirth	1-natural childbirth	yes	yes	no	no	don't know	3-don't know / no data	no	no	1
917	46.8055	40-49	oterem	kal	koch goma	yes	yes	koch goma	oterem	kal	koch goma	m	Acholi	Acholi	yes	Catholic	1-Catholic	completed primary school	completed primary school	informal employment	informal employment	driver	1-driver	no	no	married/cohabiting	married/cohabiting	polygamous	polygamous	> 5	> 5	6 to 9	Yes	3 to 5	2-5	grass	earth/sand	earth/sand	natural childbirth	1-natural childbirth	yes	yes	no	no	no	1-no	no	no	> 5
918	53.8685	50-59	ladworo omoo	bwobo nam	alero	yes	yes	alero	mbara prison			m	Acholi	Acholi	yes	Catholic	1-Catholic	completed primary school	completed primary school	formal employment	1-formal employment	soldier/police/ security guard/soldier/guardian	soldier	yes	yes	married/cohabiting	married/cohabiting	monogamous	monogamous	> 5	> 5	more than 9	Yes	3 to 5	2-5	iron	cement/brick	cement/brick	natural childbirth	1-natural childbirth	no	no	no	no	no	1-no	no	no	> 5
920	36.6274	30-39	kati kati	oitino	Bungatira	yes	yes	koch goma	kati kati	oitino	Bungatira	m	Acholi	Acholi	yes	Catholic	1-Catholic	completed senior four	completed senior four	formal employment	1-formal employment	teacher	teacher	no	no	married/cohabiting	married/cohabiting	monogamous	monogamous	> 5	> 5	6 to 9	Yes	6 to 9	6-9	grass	earth/sand	earth/sand	natural childbirth	1-natural childbirth	no	no	no	no	no	1-no	no	no	from 2 to 5
921	44.9753	40-49	opidi	kal	Ongako	no	no		opidi	kal	Ongako	F	Acholi	Acholi	yes	Catholic	1-Catholic	completed senior four	completed senior four	not working	not working	-_	No f/i empl. / No data	no	no	married/cohabiting	married/cohabiting	polygamous	polygamous	from 1 to 4	from 1 to 4	6 to 9	Yes	3 to 5	2-5	grass	earth/sand	earth/sand	natural childbirth	1-natural childbirth	no	no	no	no	no	1-no	no	no	from 2 to 5
922	34.0219	30-39	kaladima	pagoro	lamogi	yes	yes	pagak	byella	pagoro	lamogi	F	Acholi	Acholi	yes	Catholic	1-Catholic	no formal education	no formal education	peasant farmer	peasant farmer	-_	No f/i empl. / No data	no	no	married/cohabiting	married/cohabiting	polygamous	polygamous	from 1 to 4	from 1 to 4	3 to 5	Yes	3 to 5	2-5	grass	earth/sand	earth/sand	natural childbirth	1-natural childbirth	no	no	no	no	don't know	3-don't know / no data	no	no	1
923	40.8904	40-49	pece	vanguard	Pece division	no	no		aromorwot	koch	AMIDA	m	Acholi	Acholi	yes	Catholic	1-Catholic	completed senior four	completed senior four	informal employment	informal employment	-_	No f/i empl. / No data	no	no	married/cohabiting	married/cohabiting	monogamous	monogamous	> 5	> 5	6 to 9	Yes	6 to 9	6-9	grass	earth/sand	earth/sand	natural childbirth	1-natural childbirth	no	no	don't know	don't know / no data	don't know	3-don't know / no data	yes	yes	from 2 to 5
924	33.0219	30-39	pece	tegwana	Pece division	no	no		pajule barracks	lacani	pajule	F	Acholi	Acholi	yes	Catholic	1-Catholic	no formal education	no formal education	informal employment	informal employment	business/airdresser/design/artesan/mechanic/seller	business	no	no	married/cohabiting	married/cohabiting	polygamous	polygamous	> 5	> 5	6 to 9	Yes	more than 9	> 9	grass	earth/sand	earth/sand	natural childbirth	1-natural childbirth	no	no	no	no	no	1-no	no	no	from 2 to 5
925	23.0137	20-29	aywee	tegwana	Pece division	no	no		nile	jinja	jinja	F	Lango	Lango	no	Catholic	1-Catholic	completed primary school	completed primary school	not working	not working	-_	No f/i empl. / No data	no	no	married/cohabiting	married/cohabiting	monogamous	monogamous	from 1 to 4	from 1 to 4	3 to 5	Yes	more than 9	> 9	iron	cement/brick	cement/brick	natural childbirth	1-natural childbirth	no	no	no	no	no	1-no	no	no	1
926	44.0274	40-49	industrial area	library	Layibi division	no	no		alelele	kal	koch goma	F	Acholi	Acholi	yes	Pentecostal	3-Pentecostal	no formal education	no formal education	not working	not working	-_	No f/i empl. / No data	no	no	divorced/separated	divorced/separated	polygamous	polygamous	from 1 to 4	from 1 to 4	6 to 9	Yes	3 to 5	2-5	grass	earth/sand	earth/sand	natural childbirth	1-natural childbirth	yes	yes	don't know	don't know / no data	no	1-no	no	no	from 2 to 5
927	35.0219	30-39	tee ogali	patuda	Ongako	no	no		kulu lagada	palema	lamogi	F	Acholi	Acholi	yes	Catholic	1-Catholic	no formal education	no formal education	not working	not working	-_	No f/i empl. / No data	no	no	married/cohabiting	married/cohabiting	monogamous	monogamous	> 5	> 5	3 to 5	Yes	2	2-5	grass	earth/sand	earth/sand	natural childbirth	1-natural childbirth	yes	yes	don't know	don't know / no data	no	1-no	no	no	from 2 to 5
929	37.0247	30-39	bwobo aywayi	patuda	Layibi division	no	no		agony		anaka	F	Acholi	Acholi	yes	Pentecostal	3-Pentecostal	completed primary school	completed primary school	not working	not working	-_	No f/i empl. / No data	no	no	married/cohabiting	married/cohabiting	monogamous	monogamous	> 5	> 5	more than 9	Yes	6 to 9	6-9	iron	cement/brick	cement/brick	natural childbirth	1-natural childbirth	no	no	no	no	no	1-no	no	no	> 5
930	29.0192	20-29	atiak	pugwonya	atiak	yes	yes	atiak	atiak	pugwonya	atiak	F	Acholi	Acholi	yes	Anglican/Protestant	2-Anglican/Protestant	no formal education	no formal education	peasant farmer	peasant farmer	-_	No f/i empl. / No data	no	no	single	No data	polygamous	polygamous	from 1 to 4	from 1 to 4	6 to 9	Yes	6 to 9	6-9	grass	earth/sand	earth/sand	natural childbirth	1-natural childbirth	yes	yes	don't know	don't know / no data	don't know	3-don't know / no data	no	no	from 2 to 5
931	38.0247	30-39	lapianet east	lapianet	koro	no	no		koch amur	amur	koch goma	F	Acholi	Acholi	yes	Catholic	1-Catholic	completed primary school	completed primary school	not working	not working	-_	No f/i empl. / No data	no	no	married/cohabiting	married/cohabiting	polygamous	polygamous	> 5	> 5	3 to 5	Yes	3 to 5	2-5	grass	earth/sand	earth/sand	natural childbirth	1-natural childbirth	no	no	no	no	no	1-no	no	no	from 2 to 5
932	40.1918	40-49	pece	aywee	Pece division	no	no		palabek gem	gem	lamwo	F	Acholi	Acholi	yes	Other	5-Other / No data	no formal education	no formal education	informal employment	informal employment	business/airdresser/design/artesan/mechanic/seller	business	no	no	married/cohabiting	married/cohabiting	polygamous	polygamous	> 5	> 5	6 to 9	Yes	6 to 9	6-9	grass	earth/sand	earth/sand	natural childbirth	1-natural childbirth	no	no	don't know	don't know / no data	don't know	3-don't know / no data	no	no	from 2 to 5
933	29.0192	20-29	koch kalang	amar	koch goma	yes	yes	koch goma	koch kalang	amar	koch goma	F	Acholi	Acholi	yes	Catholic	1-Catholic	no formal education	no formal education	peasant farmer	peasant farmer	-_	No f/i empl. / No data	no	no	married/cohabiting	married/cohabiting	polygamous	polygamous	from 1 to 4	from 1 to 4	6 to 9	Yes	6 to 9	6-9	grass	earth/sand	earth/sand	natural childbirth	1-natural childbirth	no	no	don't know	don't know / no data	don't know	3-don't know / no data	no	no	from 2 to 5
934	50.7945	50-59	gweno town	kalalii	paicho	yes	yes	gweno	gweno	kalalii	paicho	F	Acholi	Acholi	yes	Catholic	1-Catholic	no formal education	no formal education	peasant farmer	peasant farmer	-_	No f/i empl. / No data	no	no	widow/widowed	widow/widowed	polygamous	polygamous	> 5	> 5	6 to 9	Yes	more than 9	> 9	grass	earth/sand	earth/sand	natural childbirth	1-natural childbirth	no	no	no	no	no	1-no		no	from 2 to 5
935	44.1479	40-49	layibi	tegwana	Layibi division	no	no		layibi	tegwna	Layibi division	m	Acholi	Acholi	yes	Catholic	1-Catholic	completed senior four	completed senior four	informal employment	informal employment	-_	No f/i empl. / No data	no	no	married/cohabiting	married/cohabiting	polygamous	polygamous	> 5	> 5	6 to 9	Yes	3 to 5	2-5	grass	earth/sand	earth/sand	natural childbirth	1-natural childbirth	no	no	don't know	don't know / no data	don't know	3-don't know / no data	no	no	> 5
936	45.3151	40-49	peyo	onyona	Ongako	yes	yes	ongako	peyo	onyona	Ongako	m	Acholi	Acholi	yes	Anglican/Protestant	2-Anglican/Protestant	no formal education	no formal education	peasant farmer	peasant farmer	-_	No f/i empl. / No data	no	no	married/cohabiting	married/cohabiting	polygamous	polygamous	> 5	> 5	3 to 5	Yes	3 to 5	2-5	grass	earth/sand	earth/sand	natural childbirth	1-natural childbirth	no	no	no	no	no	1-no	no	no	from 2 to 5
[truncated: 60 more rows]
[truncated: 66 more columns]
